# Supplementary material for: Leukocyte Motility Models Assessed through Simulation and Multi-objective Optimization-Based Model Selection
Source: PLoS Comput Biol. 2016 Sep 2;12(9):e1005082. doi: 10.1371/journal.pcbi.1005082 (PMC5010290; doi:10.1371/journal.pcbi.1005082)
Supplement: S1 Software — (ZIP) [file pcbi.1005082.s038.zip]

Archive with 223 entries (180 files):
- optimisation/
- optimisation/calibration/
- optimisation/calibration/__init__.py
- __MACOSX/
- __MACOSX/optimisation/
- __MACOSX/optimisation/calibration/
- __MACOSX/optimisation/calibration/.___init__.py
- optimisation/calibration/bounder.py
- __MACOSX/optimisation/calibration/._bounder.py
- optimisation/calibration/calibration_framework.py
- __MACOSX/optimisation/calibration/._calibration_framework.py
- optimisation/calibration/calibrator_base.py
- __MACOSX/optimisation/calibration/._calibrator_base.py
- optimisation/calibration/evaluator.py
- __MACOSX/optimisation/calibration/._evaluator.py
- optimisation/calibration/evo.py
- __MACOSX/optimisation/calibration/._evo.py
- optimisation/calibration/generator.py
- __MACOSX/optimisation/calibration/._generator.py
- optimisation/calibration/launch_calibration.py
- __MACOSX/optimisation/calibration/._launch_calibration.py
- optimisation/calibration/neutrophil_calib/
- optimisation/calibration/neutrophil_calib/__init__.py
- __MACOSX/optimisation/calibration/neutrophil_calib/
- __MACOSX/optimisation/calibration/neutrophil_calib/.___init__.py
- optimisation/calibration/neutrophil_calib/n_calibrator.py
- __MACOSX/optimisation/calibration/neutrophil_calib/._n_calibrator.py
- optimisation/calibration/neutrophil_calib/n_config.py
- __MACOSX/optimisation/calibration/neutrophil_calib/._n_config.py
- optimisation/calibration/neutrophil_calib/n_evaluator.py
- __MACOSX/optimisation/calibration/neutrophil_calib/._n_evaluator.py
- __MACOSX/optimisation/calibration/._neutrophil_calib
- optimisation/calibration/observers.py
- __MACOSX/optimisation/calibration/._observers.py
- optimisation/calibration/tcell_calib/
- optimisation/calibration/tcell_calib/__init__.py
- __MACOSX/optimisation/calibration/tcell_calib/
- __MACOSX/optimisation/calibration/tcell_calib/.___init__.py
- optimisation/calibration/tcell_calib/tc_calibrator.py
- __MACOSX/optimisation/calibration/tcell_calib/._tc_calibrator.py
- optimisation/calibration/tcell_calib/tc_config.py
- __MACOSX/optimisation/calibration/tcell_calib/._tc_config.py
- optimisation/calibration/tcell_calib/tc_evaluator.py
- __MACOSX/optimisation/calibration/tcell_calib/._tc_evaluator.py
- __MACOSX/optimisation/calibration/._tcell_calib
- optimisation/calibration/util/
- optimisation/calibration/util/__init__.py
- __MACOSX/optimisation/calibration/util/
- __MACOSX/optimisation/calibration/util/.___init__.py
- optimisation/calibration/util/directory_helper.py
- __MACOSX/optimisation/calibration/util/._directory_helper.py
- optimisation/calibration/util/random_generator.py
- __MACOSX/optimisation/calibration/util/._random_generator.py
- __MACOSX/optimisation/calibration/._util
- __MACOSX/optimisation/._calibration
- optimisation/LICENSE.txt
- __MACOSX/optimisation/._LICENSE.txt
- optimisation/logs/
- __MACOSX/optimisation/._logs
- optimisation/motilityProfiling/
- optimisation/motilityProfiling/__init__.py
- __MACOSX/optimisation/motilityProfiling/
- __MACOSX/optimisation/motilityProfiling/.___init__.py
- optimisation/motilityProfiling/buildProfile.py
- __MACOSX/optimisation/motilityProfiling/._buildProfile.py
- optimisation/motilityProfiling/compileNeutrophil.py
- __MACOSX/optimisation/motilityProfiling/._compileNeutrophil.py
- optimisation/motilityProfiling/compileTCell.py
- __MACOSX/optimisation/motilityProfiling/._compileTCell.py
- optimisation/motilityProfiling/contrastNoSwarm.py
- __MACOSX/optimisation/motilityProfiling/._contrastNoSwarm.py
- optimisation/motilityProfiling/contrastProfiles.py
- __MACOSX/optimisation/motilityProfiling/._contrastProfiles.py
- optimisation/motilityProfiling/geometry.py
- __MACOSX/optimisation/motilityProfiling/._geometry.py
- optimisation/motilityProfiling/lib/
- optimisation/motilityProfiling/lib/README.txt
- __MACOSX/optimisation/motilityProfiling/lib/
- __MACOSX/optimisation/motilityProfiling/lib/._README.txt
- __MACOSX/optimisation/motilityProfiling/._lib
- optimisation/motilityProfiling/model_selection/
- optimisation/motilityProfiling/model_selection/analyze.py
- __MACOSX/optimisation/motilityProfiling/model_selection/
- __MACOSX/optimisation/motilityProfiling/model_selection/._analyze.py
- __MACOSX/optimisation/motilityProfiling/._model_selection
- optimisation/motilityProfiling/statisticalModelFitting.py
- __MACOSX/optimisation/motilityProfiling/._statisticalModelFitting.py
- optimisation/motilityProfiling/stats.py
- __MACOSX/optimisation/motilityProfiling/._stats.py
- __MACOSX/optimisation/._motilityProfiling
- optimisation/README.txt
- __MACOSX/optimisation/._README.txt
- optimisation/results/
- __MACOSX/optimisation/._results
- optimisation/run.py
- __MACOSX/optimisation/._run.py
- __MACOSX/._optimisation
- simulation/
- simulation/compileSimulationJar.sh
- __MACOSX/simulation/
- __MACOSX/simulation/._compileSimulationJar.sh
- simulation/lib/
- simulation/lib/.parameters_tcell_template.xml.swp
- __MACOSX/simulation/lib/
- __MACOSX/simulation/lib/._.parameters_tcell_template.xml.swp
- simulation/lib/MacOSXOnly/
- simulation/lib/MacOSXOnly/quaqua-colorchooser-only.jar
- __MACOSX/simulation/lib/MacOSXOnly/
- __MACOSX/simulation/lib/MacOSXOnly/._quaqua-colorchooser-only.jar
- __MACOSX/simulation/lib/._MacOSXOnly
- simulation/lib/parameters_neutrophil_template.xml
- __MACOSX/simulation/lib/._parameters_neutrophil_template.xml
- simulation/lib/parameters_tcell_template.xml
- __MACOSX/simulation/lib/._parameters_tcell_template.xml
- simulation/lib/simulation.jar
- __MACOSX/simulation/lib/._simulation.jar
- __MACOSX/simulation/._lib
- simulation/LICENSE.txt
- __MACOSX/simulation/._LICENSE.txt
- simulation/parameters-neutrophil.xml
- __MACOSX/simulation/._parameters-neutrophil.xml
- simulation/parameters-tcell.xml
- __MACOSX/simulation/._parameters-tcell.xml
- simulation/README.txt
- __MACOSX/simulation/._README.txt
- simulation/results/
- simulation/results/test/
- simulation/results/test/_Position.csv
- __MACOSX/simulation/results/
- __MACOSX/simulation/results/test/
- __MACOSX/simulation/results/test/.__Position.csv
- simulation/results/test/_TimeIndex.csv
- __MACOSX/simulation/results/test/.__TimeIndex.csv
- simulation/results/test/parameters.xml
- __MACOSX/simulation/results/test/._parameters.xml
- __MACOSX/simulation/results/._test
- __MACOSX/simulation/._results
- simulation/src/
- simulation/src/core/
- simulation/src/core/Cell.java
- __MACOSX/simulation/src/
- __MACOSX/simulation/src/core/
- __MACOSX/simulation/src/core/._Cell.java
- simulation/src/core/Compartment3D.java
- __MACOSX/simulation/src/core/._Compartment3D.java
- simulation/src/core/HairFollicle.java
- __MACOSX/simulation/src/core/._HairFollicle.java
- simulation/src/core/MigratoryCell.java
- __MACOSX/simulation/src/core/._MigratoryCell.java
- simulation/src/core/Neutrophil.java
- __MACOSX/simulation/src/core/._Neutrophil.java
- simulation/src/core/Simulation.java
- __MACOSX/simulation/src/core/._Simulation.java
- simulation/src/core/SimulationNeutrophil.java
- __MACOSX/simulation/src/core/._SimulationNeutrophil.java
- simulation/src/core/SimulationTCell.java
- __MACOSX/simulation/src/core/._SimulationTCell.java
- simulation/src/core/TCell.java
- __MACOSX/simulation/src/core/._TCell.java
- __MACOSX/simulation/src/._core
- simulation/src/filesystem/
- simulation/src/filesystem/FileSystemIO.java
- __MACOSX/simulation/src/filesystem/
- __MACOSX/simulation/src/filesystem/._FileSystemIO.java
- __MACOSX/simulation/src/._filesystem
- simulation/src/loggers/
- simulation/src/loggers/CellLogger.java
- __MACOSX/simulation/src/loggers/
- __MACOSX/simulation/src/loggers/._CellLogger.java
- simulation/src/loggers/Snapper.java
- __MACOSX/simulation/src/loggers/._Snapper.java
- simulation/src/loggers/TimeLogger.java
- __MACOSX/simulation/src/loggers/._TimeLogger.java
- __MACOSX/simulation/src/._loggers
- simulation/src/movement/
- simulation/src/movement/Ballistic.java
- __MACOSX/simulation/src/movement/
- __MACOSX/simulation/src/movement/._Ballistic.java
- simulation/src/movement/Brownian.java
- __MACOSX/simulation/src/movement/._Brownian.java
- simulation/src/movement/HeterogeneousCRW_Orientation.java
- __MACOSX/simulation/src/movement/._HeterogeneousCRW_Orientation.java
- simulation/src/movement/HeterogeneousCRW_Translation.java
- __MACOSX/simulation/src/movement/._HeterogeneousCRW_Translation.java
- simulation/src/movement/HomogeneousCRW_Orientation.java
- __MACOSX/simulation/src/movement/._HomogeneousCRW_Orientation.java
- simulation/src/movement/HomogeneousCRW_Translation.java
- __MACOSX/simulation/src/movement/._HomogeneousCRW_Translation.java
- simulation/src/movement/InverseHeterogeneousCRW.java
- __MACOSX/simulation/src/movement/._InverseHeterogeneousCRW.java
- simulation/src/movement/InverseHomogeneousCRW.java
- __MACOSX/simulation/src/movement/._InverseHomogeneousCRW.java
- simulation/src/movement/LevyFlight.java
- __MACOSX/simulation/src/movement/._LevyFlight.java
- simulation/src/movement/Orientation.java
- __MACOSX/simulation/src/movement/._Orientation.java
- simulation/src/movement/Translation.java
- __MACOSX/simulation/src/movement/._Translation.java
- __MACOSX/simulation/src/._movement
- simulation/src/portrayal/
- simulation/src/portrayal/GUI_Neutrophil.java
- __MACOSX/simulation/src/portrayal/
- __MACOSX/simulation/src/portrayal/._GUI_Neutrophil.java
- simulation/src/portrayal/GUI_TCell.java
- __MACOSX/simulation/src/portrayal/._GUI_TCell.java
- simulation/src/portrayal/NeutrophilPortrayal.java
- __MACOSX/simulation/src/portrayal/._NeutrophilPortrayal.java
- simulation/src/portrayal/SimulationGUI.java
- __MACOSX/simulation/src/portrayal/._SimulationGUI.java
- simulation/src/portrayal/TCellPortrayal.java
- __MACOSX/simulation/src/portrayal/._TCellPortrayal.java
- __MACOSX/simulation/src/._portrayal
- simulation/src/utils/
- simulation/src/utils/LevyDistribution.java
- __MACOSX/simulation/src/utils/
- __MACOSX/simulation/src/utils/._LevyDistribution.java
- simulation/src/utils/Quaternion.java
- __MACOSX/simulation/src/utils/._Quaternion.java
- simulation/src/utils/Utils.java
- __MACOSX/simulation/src/utils/._Utils.java
- __MACOSX/simulation/src/._utils
- __MACOSX/simulation/._src
- __MACOSX/._simulation
