# Supplementary material for: Leukocyte Motility Models Assessed through Simulation and Multi-objective Optimization-Based Model Selection
Source: PLoS Comput Biol. 2016 Sep 2;12(9):e1005082. doi: 10.1371/journal.pcbi.1005082 (PMC5010290; doi:10.1371/journal.pcbi.1005082)
Supplement: S1 Software — (ZIP) [file pcbi.1005082.s038.zip › optimisation/calibration/bounder.py]

"""
    This program is free software: you can redistribute it and/or modify
    it under the terms of the GNU General Public License as published by
    the Free Software Foundation, either version 3 of the License, or
    (at your option) any later version.

    This program is distributed in the hope that it will be useful,
    but WITHOUT ANY WARRANTY; without even the implied warranty of
    MERCHANTABILITY or FITNESS FOR A PARTICULAR PURPOSE.  See the
    GNU General Public License for more details.

    You should have received a copy of the GNU General Public License
    along with this program.  If not, see <http://www.gnu.org/licenses/>.

    Mark N. Read, 2016.
"""

import logging
from calibration.util.random_generator import myRound

logger = logging.getLogger(__name__)


class Bounder(object):
	"""
	Responsible for binding candidates after generation
	"""
	def __init__(self, parametersToCalibrate):
		"""
		Initialise with the parameter map

		:param parametersToCalibrate: Ordered map containing an Upper and Lower bound for each param
		"""
		self.parametersToCalibrate = parametersToCalibrate
		self.numberOfParameters = len(self.parametersToCalibrate)

	def bindCandidate(self, candidate, args):
		"""
		Binds a candidate to an upper and lower bound specified in the config file.

		:param candidate: The current candidate - an array of numbers [i]
		:param args: Args needed for Inspyred
		"""

		# the new candidate we are creating.
		newCand = [0] * self.numberOfParameters
		for i in xrange(0, self.numberOfParameters):
			parameterToBind = self.parametersToCalibrate[i]
			newCand[i] = self._boundASingleParameter(candidate[i], parameterToBind)
		return newCand

	@staticmethod
	def _saturationArithmetic(number, upperBound, lowerBound):
		"""
		Use saturation arithmetic round a number between high and low

		:param number: Number to bound
		:param upperBound: Upper to limit to
		:param lowerBound: Lower value to limit to
		"""
		if number < lowerBound:
			number = lowerBound
		elif number > upperBound:
			number = upperBound
		else: pass
		return number

	def _boundASingleParameter(self, value, parameterToBound):
		"""
		Looks at the parameterMap containing values for the upper and lower bound for the
		specific ordered parameter.

		:param value: Current value of the parameter.
		:param parameterToBound: Map of a parameter, showing name, upper & lower bount etc
		"""
		upperBound = parameterToBound['Upper Bound']
		lowerBound = parameterToBound['Lower Bound']
		granularity = parameterToBound['Granularity']
		roundedNumber = myRound(value, granularity)
		boundNumber = self._saturationArithmetic(roundedNumber, upperBound, lowerBound)
		return boundNumber
