# Supplementary material for: Leukocyte Motility Models Assessed through Simulation and Multi-objective Optimization-Based Model Selection
Source: PLoS Comput Biol. 2016 Sep 2;12(9):e1005082. doi: 10.1371/journal.pcbi.1005082 (PMC5010290; doi:10.1371/journal.pcbi.1005082)
Supplement: S1 Software — (ZIP) [file pcbi.1005082.s038.zip › optimisation/calibration/calibration_framework.py]

"""
    This program is free software: you can redistribute it and/or modify
    it under the terms of the GNU General Public License as published by
    the Free Software Foundation, either version 3 of the License, or
    (at your option) any later version.

    This program is distributed in the hope that it will be useful,
    but WITHOUT ANY WARRANTY; without even the implied warranty of
    MERCHANTABILITY or FITNESS FOR A PARTICULAR PURPOSE.  See the
    GNU General Public License for more details.

    You should have received a copy of the GNU General Public License
    along with this program.  If not, see <http://www.gnu.org/licenses/>.

    Mark N. Read, 2016.
"""

import logging
import os
from random import Random
import time
import inspyred.ec.variators
import calibration.observers
from util import directory_helper


# Framework Parameters
startingGenerationId = 0    # Starting generation Identifier (default 0)
randomSeed = 'DEFAULT'  # The Random seed to run the simulation with. Set to DEFAULT to use the current time
resultsFile = 'DEFAULT' #  The final results file path to store fitnesses in. Set to DEFAULT to use the current time

# Log Setup
logLevel = 'INFO'  #: Possible values: Debug, info, warning, ERROR, critical
logFile = 'DEFAULT' #: File to save log output to. Set to DEFAULT to use the current time
logFormat = '%(asctime)s\t - %(name)s\t - %(levelname)8s - %(message)s'  #: Pattern to print log message


logger = logging.getLogger(__name__)


class CalibrationFramework(object):
	"""
	Class used by the calibration_framework.py for automated calibration.
	"""
	def __init__(self, startTime, calibrator):
		"""
		Constructor:

		#. Read the config file

		:param startTime(datetime): The start time of the simulation, used for configuration
		:param calibrator: The calibrator_base.CalibratorBase object to use in the evolutionary algorithm
		"""
		self.startTime = startTime
		self._readConfiguration(self.startTime)
		self.calibrator = calibrator
		logger.info('''
		Framework Configuration:
			Population Size: %s
			Generations to Run: %s
			Starting Generation Number: %s
			Random Seed: %s
			Results File: %s
			Problem: %s
		''', calibrator.get_population_size(), calibrator.get_max_generations(), self.generation_id, self.random_seed, self.pareto_target_summary_file,
		self.calibrator.__class__.__name__)

		self.pareto_target_summary_file = os.path.join(self.calibrator.get_results_directory(),
										'pareto-target-{0}.csv'.format(startTime.strftime('%Y%d%m-%H%M%S')))
		self.pareto_validation_summary_file = os.path.join(self.calibrator.get_results_directory(),
										'pareto-validation-{0}.csv'.format(startTime.strftime('%Y%d%m-%H%M%S')))

	def calibrate(self):
		"""
		Calibrates the desired simulation.

		#. Runs an evolutionary algorithm to get the best fitnesses of candidates
		#. Saves the results to a file
		"""
		target_pareto, validation_pareto = self._runCalibration(self.generation_id, self.random_seed)
		for ind in target_pareto:
			ind.target_mode()
		self._writeBestFitnessesToResultsFile(target_pareto, self.pareto_target_summary_file)
		for ind in validation_pareto:
			ind.validation_mode()
		self._writeBestFitnessesToResultsFile(validation_pareto, self.pareto_validation_summary_file)
		for ind in validation_pareto:
			ind.target_mode()
		print('----------------------------------------------------')
		print('------------ Final Target Pareto Front -------------')
		lines = calibration.observers.population_as_string(target_pareto)
		for l in lines:
			print l.rstrip()
		print('----------------------------------------------------')
		print('--------- Final Validation Pareto Front ------------')
		lines = calibration.observers.population_as_string(validation_pareto)
		for l in lines:
			print l.rstrip()
		print('----------------------------------------------------')

	def _runCalibration(self, generationId, randomSeed):
		"""
		Runs the NSGA2 process for a given simulation

		Program Flow:

		#. Setup inspyred NSGA-II algorithm for the specific simulation
		#. Run NSGA-II:

		  #. Generate candidate: xml parameter files and shell scripts
		  #. Execute candidate n times from shell script (just invoke simulation as java on the command line)
		  #. Consolidate the candidate outputs over multiple runs )
		  #. Determine candidate fitness comparing output to desired behaviour
		  #. Store pareto optimal candidate if found
		  #. Repeat for n generations

		#. Repeat NSGA-II process for m runs

		:param populationSize: Size of population
		:param generations: Number of generations to run, inclusive of 0
		:param generationId: Starting generation Id
		:param random_seed: Random Seed integer
		:param results_file: File to save the final fitnesses to
		:param simulation: The current simulation to calibrate
		"""

		# create and seed the random number generator.
		pseudoRandomNumberGenerator = Random()
		pseudoRandomNumberGenerator.seed(randomSeed)

		# we are using NSGA2 as our GA.
		ga = inspyred.ec.emo.NSGA2(pseudoRandomNumberGenerator)

		# variators are what vary (crossover and mutate) the population.
		ga.variator = [inspyred.ec.variators.blend_crossover, inspyred.ec.variators.gaussian_mutation]
		# terminators decide when to stop the algorithm.
		ga.terminator = inspyred.ec.terminators.generation_termination
		# observer used to output the details of the current generation
		# The format of each line of the statistics file is as follows::
		#   generation number, population size, worst, best, median, average, standard deviation
		# The format of each line of the individuals file is as follows::
		#   generation number, individual number, fitness, string representation of candidate
		obWiState = calibration.evo.ObserversWithState()
		ga.observer = [calibration.observers.file_observer,
					   calibration.observers.pareto_file_observer,
					   calibration.observers.pareto_console_observer,
					   #obWiState.pareto_convergence_observer,
		               calibration.observers.pareto_front_summary_csv,
					   calibration.observers.collate_pareto_front,
					   calibration.observers.pareto_creation_generation_CDF]   # draw the pareto front every generation.
		# these two files are used by the inspyred.ec.observers.file_observer to write data to file system.
		# they must be added to the 'args' of the evolutionary engine (below)
		individuals_file = os.path.join(self.calibrator.get_results_directory(), 'individuals-file')
		statistics_file = os.path.join(self.calibrator.get_results_directory(), 'statistics-file')

		logger.debug('Set up Genetic Algorithm')
		# start the GA process.
		ga.evolve(
			generator=self.calibrator.generator,				 # how we generate individuals.
			bounder=self.calibrator.bounder,					 # make sure individuals stay valid.
			evaluator=self.calibrator.evaluator,				 # how we evaluate individuals.
			maximize=False,								 # we want to minimise the differences.
			# number of individuals in each generation. exclusive (0..n). should be an even number.
			pop_size=int(self.calibrator.get_population_size()),
			max_generations=int(self.calibrator.get_max_generations()),   # max generations of algorithm. inclusive (0..n).
			generation_id=generationId,					 # start generation number.
			# the following will appear in the `args` dictionary.
			# add problem to the arguments in case anything (like user defined observers) need to gain
			# access to information specific to the problem
			problem=self.calibrator,
			individuals_file=individuals_file,
			statistics_file=statistics_file,
			pareto_target_summary_file=self.pareto_target_summary_file,
			pareto_validation_summary_file=self.pareto_validation_summary_file,
			validation=self.calibrator.get_validation(),
			random_seed=self.random_seed
		)
		return ga.archive, ga.validation_archive

	def _writeBestFitnessesToResultsFile(self, finalArchive, resultsFile):
		"""
		Print the final pareto front.
		#. Create the title using the configuration of the run
		#. Create the header using the parameters to calibrate and outputs to measure maps in the simulation
		#. For each individual, get the parameter values and the finalArchive
		#. Append these to a list and then join to create a final string
		#. Write the string to a file and print to screen


		:param finalArchive: The final finalArchive in the inspyred archive
		:param resultsFile: The file path of a results file to create
		:param simulation: The simulation base object under calibration
		"""
		# list of strings, representing the results of calibration (best individuals).
		output = [('Final Pareto Front \nPopulation Size: {0} - Number of Generations {1} - '
							'Number of runs per candidate {2} - Seed {3}')
				.format(self.calibrator.get_population_size(),
		                self.calibrator.get_max_generations(),
		                self.calibrator.get_replicates(),
				self.random_seed)]
		headerList = []
		for t in self.calibrator.get_target_names():
			headerList.append(t)
		for o in self.calibrator.get_objective_names():
			headerList.append(o)

		headerList.append('data Path')
		output.append(','.join(headerList))

		for individual in finalArchive:
			individualResultsList = []
			for i in xrange(0, len(individual.candidate)):
				individualResultsList.append(individual.candidate[i])
			for i in xrange(0, len(individual.fitness)):
				individualResultsList.append(individual.fitness[i])
			individualResultsList.append(individual.getDataPath())

			individualResults = ','.join([str(i) for i in individualResultsList])
			output.append(individualResults)

		results = '\n'.join(output)
		# Prepare file
		outputFileDirectory = os.path.dirname(resultsFile)
		directory_helper.safeMakeDirectory(outputFileDirectory)
		try:
			with open(resultsFile, 'w') as sf:
				sf.write(results)
		except Exception:
			logger.exception("Failed to create results file at %s", resultsFile)

	def _readConfiguration(self, startTime):
		"""
		Read the configuration file at calibration_config.

		:param startTime(datetime): The initial start time of the framework (passed around as parameter for consistency)
		"""

		# Read the configuration:
		self.generation_id = startingGenerationId  # start generation number.
		self.random_seed = randomSeed
		self.pareto_target_summary_file = resultsFile

		# Set Configuration to defaults
		if self.random_seed == 'DEFAULT':
			self.random_seed = int(time.mktime(startTime.timetuple()))
