# Supplementary material for: Leukocyte Motility Models Assessed through Simulation and Multi-objective Optimization-Based Model Selection
Source: PLoS Comput Biol. 2016 Sep 2;12(9):e1005082. doi: 10.1371/journal.pcbi.1005082 (PMC5010290; doi:10.1371/journal.pcbi.1005082)
Supplement: S1 Software — (ZIP) [file pcbi.1005082.s038.zip › optimisation/calibration/calibrator_base.py]

"""
    This program is free software: you can redistribute it and/or modify
    it under the terms of the GNU General Public License as published by
    the Free Software Foundation, either version 3 of the License, or
    (at your option) any later version.

    This program is distributed in the hope that it will be useful,
    but WITHOUT ANY WARRANTY; without even the implied warranty of
    MERCHANTABILITY or FITNESS FOR A PARTICULAR PURPOSE.  See the
    GNU General Public License for more details.

    You should have received a copy of the GNU General Public License
    along with this program.  If not, see <http://www.gnu.org/licenses/>.

    Mark N. Read, 2016.

Base Simulation Class used by the calibration framework.
Any new simulation must implement these three methods for use in automated calibration.

	- The generator, for creating the candidates in the initial generation.
	- The bounder, for making sure all candidates hold valid values.
	- The evaluator, for managing the fitness calculation of each candidate.
"""

import abc


class CalibratorBase(object):
	__metaclass__ = abc.ABCMeta

	@abc.abstractmethod
	def evaluator(self, candidates, args):
		"""
		Evaluate fitness of all candidates

		:param candidates: List of candidates
		:param args: Args used by Inspyred
		"""
		return

	@abc.abstractmethod
	def bounder(self, candidate, args):
		"""
		Bound generated candidates between upper and lower values

		:param candidate: Individual Candidate
		:param args: Args used by Inspyred
		"""
		return

	@abc.abstractmethod
	def generator(self, random, args):
		"""
		:param random:
		:param args:
		"""
		return

	@abc.abstractmethod
	def get_results_directory(self):
		"""
		Return the directory where results data is to be written.
		"""
		return

	@abc.abstractmethod
	def get_target_names(self):
		""" Returns list of strings, the names of the calibration targets (e.g. parameters). """
		return

	@abc.abstractmethod
	def get_objective_names(self):
		""" Returns a list of strings, the names given to the objectives against which candidates are calibrated. """
		return

	@abc.abstractmethod
	def get_population_size(self):
		return

	@abc.abstractmethod
	def get_max_generations(self):
		""" Returns as integer the maximum number of generations performed in this calibration. """
		return

	@abc.abstractmethod
	def get_replicates(self):
		""" Returns as integer the number of simulation replicates performed per candidate evaluation. """
		return

	@abc.abstractmethod
	def get_validation(self):
		""" Boolean, whether or not a validation set is being used in calibration. """
		return
