# Supplementary material for: Leukocyte Motility Models Assessed through Simulation and Multi-objective Optimization-Based Model Selection
Source: PLoS Comput Biol. 2016 Sep 2;12(9):e1005082. doi: 10.1371/journal.pcbi.1005082 (PMC5010290; doi:10.1371/journal.pcbi.1005082)
Supplement: S1 Software — (ZIP) [file pcbi.1005082.s038.zip › optimisation/calibration/evaluator.py]

"""
    This program is free software: you can redistribute it and/or modify
    it under the terms of the GNU General Public License as published by
    the Free Software Foundation, either version 3 of the License, or
    (at your option) any later version.

    This program is distributed in the hope that it will be useful,
    but WITHOUT ANY WARRANTY; without even the implied warranty of
    MERCHANTABILITY or FITNESS FOR A PARTICULAR PURPOSE.  See the
    GNU General Public License for more details.

    You should have received a copy of the GNU General Public License
    along with this program.  If not, see <http://www.gnu.org/licenses/>.

    Mark N. Read, 2016.
"""
import abc
import logging
import os
import xml.etree.ElementTree as ET
import math
import inspyred.ec.emo
from calibration.util import directory_helper


logger = logging.getLogger(__name__)


class Evaluator(object):
	__metaclass__ = abc.ABCMeta
	"""
	Evaluates candidates for the neutroswarm3D simulation, for neutrophils.
	"""
	def __init__(self, objectives, template_params_path, params_to_calibrate, replicates,
	             target_profiles, validation_profiles):
		"""

		:param objectives:
		:param template_params_path: path to a template parameters xml file, used in the creation of new files.
		:param params_to_calibrate: list of dictionary objects, pertaining to paramters to be calibrated. Each
		dictionary must contain the keys {'Name', 'xPath'}. The latter is the xml x-path to the parameter in the
		xml file.
		:return:
		"""
		self._objectives = objectives
		self._template_params_path = template_params_path
		self._params_to_calibrate = params_to_calibrate
		self._replicates = replicates
		self._target_profiles = target_profiles
		self._validation_profiles = validation_profiles

	def evaluate(self, candidates, args):
		"""
		Evaluates all the candidates in a generation.
		"""
		logger.info('\n---------- GENERATION ' + str(args.get('generation_id')) + ' ----------')
		# list of candidate fitnesses.
		# must be created in this way to ensure a fixed length which can be definitely indexed.
		target_fitnesses     = [0] * len(candidates)
		validation_fitnesses = [0] * len(candidates)
		dataPaths = [''] * len(candidates)
		for candID, cand in enumerate(candidates):
			# give candidate a name based on the generation ID and its own ID.
			candName = 'g' + str(args.get('generation_id')) + '_c' + str(candID)
			# make a new directory for this candidate's files.
			candDir = os.path.join(args['problem'].get_results_directory(), candName)

			# create the new parameter file to represent this candidate.
			paramFile = os.path.join(candDir, candName + '.xml')
			fit, v_fit = self.evaluateCandidate(cand=cand, candDir=candDir, paramFile=paramFile)

			target_fitnesses[candID] = inspyred.ec.emo.Pareto(fit)
			validation_fitnesses[candID] = inspyred.ec.emo.Pareto(v_fit)
			dataPaths[candID] = candDir
			logger.info("REPORT: candidate " + candName + " fitness = " + str(target_fitnesses[candID]) +
						"; candidate = " + str(cand))
		# all candidates for this generation have now been evaluated
		args['generation_id'] += 1
		return target_fitnesses, dataPaths, validation_fitnesses

	def evaluateCandidate(self, cand, candDir, paramFile, graphs=False, execute=True):
		"""
		Evaluate a specific candidate.

		:param cand: the candidate, which contains parameter values to be used.
		:param candDir: the name of the directory where data is to be written.
		:param paramFile: the path where the parameters file should be written to.
		:param graphs: set to True to draw CDF graphs of target vs evolved data distributions.
		"""
		def read_fitnesses(file_name):
			tree = ET.parse(file_name)
			root = tree.getroot()
			fit = []
			for o in self._objectives:
				x = float(root.find(o['xPath']).text)
				if math.isnan(x):	   # deal with NAN values.
					x = 999999.0
				fit.append( x )
			return fit

		directory_helper.safeMakeDirectory(candDir)
		# create the new parameter file to represent this candidate.
		self.create_parameters_file(candidate=cand, params_path=paramFile)
		candProfiles = []   # to handle replicate simulations.
		if self._replicates > 1:
			for i in range(self._replicates):
				repDir = candDir + '/rep' + str(i)
				directory_helper.safeMakeDirectory(candDir)
				candProfiles.append(self.execute_simulation(candDir=repDir, paramFile=paramFile, execute=execute, graphs=False, seed=str(i)))
		else:
			candProfiles.append(self.execute_simulation(candDir=candDir, paramFile=paramFile, execute=execute, graphs=False))
		self.contrastProfilesModule(P1=candProfiles, P2=self._target_profiles,
									label1='simulation', label2='training', outDir=candDir,
									overWrite=True, drawGraphs=graphs,
									P3=self._validation_profiles, label3='validation')
		# Plotting all these histograms is very time consuming.
		# if graphs:
		# 	motilityProfiling.buildProfile.plot_profile_graphs(candProfiles, directory=candDir)
		# read in training-set fitness from xml file
		responsesFile = os.path.join(candDir, 'responseStats')
		fit = read_fitnesses(responsesFile)
		# read in validation-set fitness from xml file
		validationFile = os.path.join(candDir, 'validationStats')
		# safety, in case there isn't such a file.
		v_fit = read_fitnesses(validationFile) if os.path.isfile(validationFile) else []
		return fit, v_fit

	@abc.abstractmethod
	def execute_simulation(self, candDir, paramFile, execute, graphs):
		""" Launch the simulation on the computer/cluster - simulation data will be written to candidate directory """
		return

	def create_parameters_file(self, candidate, params_path):
		"""
		Creates a new parameter file using the template reference file specified when this object was created
		and values from the given candidate.
		"""
		targets = [t['Name'] for t in self._params_to_calibrate]

		tree = ET.parse(self._template_params_path)  # create a fresh copy of the parameters file
		root = tree.getroot()
		# go through the targets and assign parameter values accordingly, based
		# on the candidate. Note that order matters, the encoding of candidates should
		# be kept constant throughout the automated calibration application
		# Note also that this implementation depends on no two parameter tags
		# having identical names.
		for i, targ in enumerate(self._params_to_calibrate):
			root.find(targ['xPath']).text = str(candidate[i])

		tree.write(params_path)		# write the parameters to the filesystem.
