# Supplementary material for: Leukocyte Motility Models Assessed through Simulation and Multi-objective Optimization-Based Model Selection
Source: PLoS Comput Biol. 2016 Sep 2;12(9):e1005082. doi: 10.1371/journal.pcbi.1005082 (PMC5010290; doi:10.1371/journal.pcbi.1005082)
Supplement: S1 Software — (ZIP) [file pcbi.1005082.s038.zip › optimisation/calibration/evo.py]

"""
    This program is free software: you can redistribute it and/or modify
    it under the terms of the GNU General Public License as published by
    the Free Software Foundation, either version 3 of the License, or
    (at your option) any later version.

    This program is distributed in the hope that it will be useful,
    but WITHOUT ANY WARRANTY; without even the implied warranty of
    MERCHANTABILITY or FITNESS FOR A PARTICULAR PURPOSE.  See the
    GNU General Public License for more details.

    You should have received a copy of the GNU General Public License
    along with this program.  If not, see <http://www.gnu.org/licenses/>.

    Mark N. Read, 2016.
"""
import matplotlib
matplotlib.use('Agg')   # Force matplotlib to not use any Xwindows backend. Must be called before any pyplot import.
import matplotlib.pyplot as plt
from matplotlib import rcParams
rcParams.update({'figure.autolayout': True})
import copy
import collections
import inspyred
from inspyred.ec import Individual


def custom_individual_setDataPath(self, dataPath):
	self.dataPath = dataPath


def custom_individual_getDataPath(self):
	return self.dataPath


def custom_individual_setCreationGeneration(self, gen):
	self.generation = gen


def custom_individual_getCreationGeneration(self):
	return self.generation


def custom_individual_setValidationFitness(self, vfit):
	self.validation_fitness = vfit


def custom_individual_setTargetFitness(self, tfit):
	self.target_fitness = tfit


def custom_individual_targetMode(self):
	"""
	Pareto comparisons are done in the context of objectives pertaining to either validation or target data sets.
	Calling this ensures that the target data set objective performance indicators are used.
	:return:
	"""
	self.fitness = self.target_fitness


def custom_individual_validationMode(self):
	"""
	Pareto comparisons are done in the context of objective pertaining ot either validation or target data sets.
	Calling this ensure that teh validation data set objective performance indicators are used.
	:return:
	"""
	self.fitness = self.validation_fitness


def custom_evolve(self, generator, evaluator, pop_size=100, seeds=None, maximize=True, bounder=None, validation=False, **args):
		"""Perform the evolution.

		This function creates a population and then runs it through a series
		of evolutionary epochs until the terminator is satisfied. The general
		outline of an epoch is selection, variation, evaluation, replacement,
		migration, archival, and observation. The function returns a list of
		elements of type ``Individual`` representing the individuals contained
		in the final population.

		Arguments:

		- *generator* -- the function to be used to generate candidate solutions
		- *evaluator* -- the function to be used to evaluate candidate solutions
		- *pop_size* -- the number of Individuals in the population (default 100)
		- *seeds* -- an iterable collection of candidate solutions to include
		  in the initial population (default None)
		- *maximize* -- Boolean value stating use of maximization (default True)
		- *bounder* -- a function used to bound candidate solutions (default None)
		- *args* -- a dictionary of keyword arguments

		The *bounder* parameter, if left as ``None``, will be initialized to a
		default ``Bounder`` object that performs no bounding on candidates.
		Note that the *_kwargs* class variable will be initialized to the *args*
		parameter here. It will also be modified to include the following 'built-in'
		keyword argument:

		- *_ec* -- the evolutionary computation (this object)

		"""
		self._kwargs = args
		self._kwargs['_ec'] = self
		self._kwargs['_validation'] = validation

		if seeds is None:
			seeds = []
		if bounder is None:
			bounder = inspyred.ec.Bounder()

		self.termination_cause = None
		self.generator = generator
		self.evaluator = evaluator
		self.bounder = bounder
		self.maximize = maximize
		self.population = []
		self.archive = []
		self.validation_archive = []
		self.overfitted = []   # how overfit the target population is for each generation.
		# proportion of target pareto front that is dominated by validation pareto front, when examined on validation
		# data set. IE, this moves from 0 to 1 as the target pareto front starts to overfit.


		if not isinstance(self.variator, collections.Iterable):
			self.variator = [self.variator]

		if not isinstance(self.observer, collections.Iterable):
			self.observer = [self.observer]

		# Create the initial population.
		if not isinstance(seeds, collections.Sequence):
			seeds = [seeds]
		initial_cs = copy.copy(seeds)
		num_generated = max(pop_size - len(seeds), 0)
		i = 0
		while i < num_generated:
			cs = generator(random=self._random, args=self._kwargs)
			initial_cs.append(cs)
			i += 1
		initial_fit, data_paths, initial_validation = evaluator(candidates=initial_cs, args=self._kwargs)

		for cs, fit, vfit, dp in zip(initial_cs, initial_fit, initial_validation, data_paths):
			if fit is not None:
				ind = Individual(cs, maximize=maximize)
				# ensure custom fitness mechanism (which allows switching between target and validation data sets)
				# works by assigning illegal value.
				ind.fitness = None
				# ind.setTargetFitness(fit)
				ind.setTargetFitness(fit)
				# ind.setValidationFitness(vfit)
				ind.setValidationFitness(vfit)
				ind.setDataPath(dp)
				ind.setCreationGeneration(-1)
				self.population.append(ind)
			else:
				print('excluding candidate {0} because fitness received as None'.format(cs))
		print('population size is now {0}'.format(len(self.population)))

		self.num_evaluations = len(initial_fit)
		self.num_generations = 0

		if validation:
			self.validation_archive = self.archiver(random=self._random, population=list(self.population), archive=list(self.archive), target=False, args=self._kwargs)
		self.archive = self.archiver(random=self._random, population=list(self.population), archive=list(self.archive), args=self._kwargs)

		for obs in self.observer:
			obs(population=list(self.population), num_generations=self.num_generations, num_evaluations=self.num_evaluations, args=self._kwargs)

		while not self._should_terminate(list(self.population), self.num_generations, self.num_evaluations):
			# select individuals.
			parents = self.selector(random=self._random, population=list(self.population), args=self._kwargs)
			parent_cs = [copy.deepcopy(i.candidate) for i in parents]
			offspring_cs = parent_cs

			# variations applied to offspring candidates.
			for op in self.variator:
				offspring_cs = op(random=self._random, candidates=offspring_cs, args=self._kwargs)

			# evaluate offspring.
			offspring_fit, data_paths, offspring_v_fit = evaluator(candidates=offspring_cs, args=self._kwargs)
			offspring = []
			for cs, fit, vfit, dp in zip(offspring_cs, offspring_fit, offspring_v_fit, data_paths):
				if fit is not None:
					off = Individual(cs, maximize=maximize)
					# ensure custom fitness mechanism (which allows switching between target and validation data sets)
					# works by assigning illegal value.
					off.fitness = None
					off.setTargetFitness(fit)
					off.setValidationFitness(vfit)
					off.setDataPath(dp)
					off.setCreationGeneration(self.num_generations)
					offspring.append(off)
				else:
					print('excluding candidate {0} because fitness received as None'.format(cs))
			self.num_evaluations += len(offspring_fit)

			# Archive individuals.
			if validation:
				self.validation_archive = self.archiver(random=self._random, population=list(parents + offspring), archive=list(self.validation_archive), target=False, args=self._kwargs)
			self.archive = self.archiver(random=self._random, archive=self.archive, population=list(parents + offspring), args=self._kwargs)
			# Replace individuals.
			self.population = self.replacer(random=self._random, population=self.population, parents=parents, offspring=offspring, args=self._kwargs)
			# Migrate individuals.
			self.population = self.migrator(random=self._random, population=self.population, args=self._kwargs)

			self.num_generations += 1
			for obs in self.observer:
				obs(population=list(self.population), num_generations=self.num_generations, num_evaluations=self.num_evaluations, args=self._kwargs)

			overfit = measure_overfitting(validation_archive=self.validation_archive, target_archive=self.archive)
			self.overfitted.append(overfit)
			plot_overfitted(self.overfitted, self._kwargs)
			print '\nOVERFITTED = {}\n'.format(str(overfit))
			if overfit > 0.8:
				print 'KILLING SIMULATION:'
				print 'Target pareto front starting to overfit (= {}).'.format(str(overfit))
				break
		return self.population


class ObserversWithState:
	"""
	Create an instance of one of these, and then pass references to the methods as observers to the evolutionary
	engine.

	Note the import of scipy.stats here.
	"""
	def __init__(self):
		self.archiveHistory = []		# list of archive objects, one for each generation to date.

	def violin_plot(self, ax, data, pos, bp=True):
		"""
		create violin plots on an axis. Ax is a matplotlib axis object, obtained using
		  fig=plt.figure()
		  ax = fig.add_subplot(111)
		This allows violin plots to be embedded as a subplot in a larger figure.
		Data is the data to be plotted, in the same format that boxplot would use.
		Pos is the position where boxes are to be placed, typically [0,1,2,..,x].
		bp specifies whether the box plot should be drawn or not.
		"""
		from scipy.stats import gaussian_kde
		from numpy import arange
		dist = max(pos) - min(pos)
		w = min(0.15 * max(dist, 1.0), 0.5)
		try:
			for d,p in zip(data,pos):
				k = gaussian_kde(d)   # calculates the kernel density
				m = k.dataset.min()   # lower bound of violin
				M = k.dataset.max()   # upper bound of violin
				x = arange(m, M, (M - m) / 100.0)   # support for violin
				v = k.evaluate(x)     # violin profile (density curve)
				v = v / v.max() * w   # scaling the violin to the available space
				ax.fill_betweenx(x, p,  v + p, facecolor='y', alpha=0.3)
				ax.fill_betweenx(x, p, -v + p, facecolor='y', alpha=0.3)
		except Exception, e:
			print 'WARNING: violin plot could not be created, threw ValueError exception: ' + str(e)
			print 'input data: data = ' + str(data) + ' pos = ' + str(pos)
		if bp:
			ax.boxplot(data, notch=0, positions=pos, vert=1)

	def pareto_convergence_observer(self, population, num_generations, num_evaluations, args):
		"""
		Creates a bar for each parameter, showing the spread of values for that parameter amongst members of the pareto
		front. There is a bar for each generation, showing convergence over time.

		To use this, `args` needs to have a number of items in it:
		  args['calibDir'], the path (string) to the directory where calibration data is written.
		  args['targetNames'], which should be a list of strings - the names of the parameters being optimised.
		  args['objectiveNames'], which is a list of the names of the objectives in the mutli-objective search problem.
		"""
		import os
		import matplotlib.pyplot as plt
		import math

		archive = list(args['_ec'].archive)		# create a copy of the archive.
		self.archiveHistory.append(archive)		# and store it for future reference.
		directory = args['problem'].get_results_directory() + '/paretoConvergence'

		if not os.path.isdir(directory):		# check the directory exists, create it if not.
			os.makedirs(directory)

		# Can't fit more than ~20 boxes without looking messy. If more than 20 generations, this samples generations at
		# regular interval, ensuring that the last generation is sampled.
		examine = range(len(self.archiveHistory))   # default case. Indexes in archive history to be sampled.
		numGen = len(self.archiveHistory)
		maxBoxes = 15
		if numGen > maxBoxes:
			examine = []						# rebuild the list of indexes to sample.
			interval = float(numGen) / maxBoxes
			sampleF = float(numGen)-1.0			# first index to sample. Ensure last generation sampled.
			while len(examine) < maxBoxes:
				examine.insert(0, int(round(sampleF)))   # add items to the start
				sampleF -= interval

		# draw boxplots showing how the values for each parameter represented amongst individuals of the pareto front
		# converge over time. There will be a plot for each parameter being optimised. Successive generations are
		# represented as boxes on the x axis.
		targets = args['problem'].get_target_names()    # list of parameter names to be optimised.
		for pID, parameter in enumerate(targets):
			# will be a list of lists, first dimension is the generation, second is parameter values.
			generations = []
			for genSample in examine:
				a = self.archiveHistory[genSample]	# the archive at a particular generation.
				# parameters values for all individuals in this generations' front.
				values = [cand._candidate[pID] for cand in a]
				generations.append(values)
			# plot the values for parameter pID
			plt.clf()
			fig = plt.figure()
			ax = fig.add_subplot(111)
			self.violin_plot(ax=ax, data=generations, pos=xrange(len(generations)))
			plt.xticks(xrange(len(examine)), examine)		# set tick labels to correct generation number
			plt.xlabel('Generation')
			plt.ylabel('Values for ' + parameter)
			locs, labels = plt.xticks()
			plt.setp(labels, rotation=70)
			plt.rcParams.update({'font.size': 18})
			file_path = directory + '/parameterConvergence-' + parameter + '.png'
			plt.savefig(file_path, bbox_inches='tight', dpi=300)

		# draw boxplots showing how the fitnesses of each objectve represented amongst individuals of the pareto front
		# converge over time. Otherwise same as above.
		objectives = args['problem'].get_objective_names()
		for objID, name in enumerate(objectives):
			generations = []
			for genSample in examine:
				a = self.archiveHistory[genSample]  # iterate through each generation's pareto front
				values = [cand.fitness[objID] for cand in a]
				generations.append(values)
			plt.clf()
			fig = plt.figure()
			ax = fig.add_subplot(111)
			self.violin_plot(ax=ax, data=generations, pos=xrange(len(generations)))
			plt.xticks(xrange(len(examine)), examine)		# set tick labels to correct generation number
			plt.xlabel('Generation')
			plt.ylabel('Values for ' + name)
			locs, labels = plt.xticks()
			plt.setp(labels, rotation=70)
			file_path = directory + '/objectiveConvergence-' + name + '.png'
			plt.savefig(file_path, bbox_inches='tight',dpi=300)
			plt.rcParams.update({'font.size': 18})
			plt.close(fig)
		# Creates a box plot representing how the distances between all member's of a pareto front change over time.
		#
		# list of lists. First list represents generation, second represents distances between all individuals in
		# that generation's pareto front. Distances measured as Euclidean distance between points in parameter space.
		generationDistances = []
		for genSample in examine:
			gen = self.archiveHistory[genSample]
			distances = []		# store the distances between all members of the current generation's pareto front.
			for cand1 in gen:						# compare each member of archive with every other...
				for cand2 in gen:
					if not (cand1 is cand2):		# ... but not itself.
						dist = 0.0					# start by adding up squared Euclidean distances.
						for pID, paramName in enumerate(targets):   # cycle through each parameter
							x = cand1._candidate[pID] - cand2._candidate[pID]
							dist += x * x
						dist = math.sqrt(dist)      # distance is square root of squared differences.
						distances.append(dist)      # log this distance
			generationDistances.append(distances)
		plt.clf()
		fig = plt.figure()
		ax = fig.add_subplot(111)
		self.violin_plot(ax=ax, data=generationDistances, pos=xrange(len(generationDistances)), bp=1)
		plt.xticks(xrange(len(examine)), examine)		# set tick labels to correct generation number
		plt.xlabel('Generation')
		plt.ylabel('Euclidean distances between individuals')
		locs, labels = plt.xticks()
		plt.setp(labels, rotation=70)
		plt.rcParams.update({'font.size': 18})
		file_path = directory + '/euclideanParameterConvergence.png'
		plt.savefig(file_path, bbox_inches='tight', dpi=300)


def nsga_replacement(random, population, parents, offspring, args):
	"""
	Custom NSGA_II replacement operator. The original operator in inspyred neglects to normalise the distances calculated
	for each solution to its neighbours in the crowding function. The crowding metrics are used to encourage diversity
	in the population selected to inclusion in the next generation. Without the normalisation, objectives that
	have larger ranges of fitness values (or ranges) will be more influential in determining the next generation than those
	with smaller fitness values (or ranges).

	-----------ORIGINAL METHOD DESCRIPTION----------

	Replaces population using the non-dominated sorting technique from NSGA-II.

	.. Arguments:
		random -- the random number generator object
		population -- the population of individuals
		parents -- the list of parent individuals
		offspring -- the list of offspring individuals
		args -- a dictionary of keyword arguments

	"""
	survivors = []
	combined = list(population)
	combined.extend(offspring)

	# Perform the non-dominated sorting to determine the fronts.
	# Calculates not only the leading (first) front, but sorts all solutions into lower order fronts too. The second
	# front contains solutions that are dominated by only one other solution. The third, solutions dominated by 2, and
	# so on.
	# stores the fronts. First item is the first front, second item is second front, etc.
	# each front is an array of dictionary objects, containing the keys 'index' and 'individual'.
	# 'Individual' represents an actual solution, index represents its index in the 'combined' list.
	fronts = []

	pop = set(range(len(combined)))
	# Identify the Pareto front from what remains in 'pop'. Once a front is identified, all indexes comprising the
	# front are removed from 'pop'. Hence, the process terminates when all solutions have been sorted into fronts.
	while len(pop) > 0:
		front = []  # contains the indexes of populations members comprising the current front.
		for p in pop:
			dominated = False
			for q in pop:
				if combined[p] < combined[q]:
					dominated = True
					break
			if not dominated:
				front.append(p)
		fronts.append([dict(individual=combined[f], index=f) for f in front])
		pop = pop - set(front)

	# Go through each front and add all the elements until doing so would put you above the population limit. At that
	# point, fall back to the crowding distance to determine who to put into the next population. Individuals with
	# higher crowding distances (i.e., more distance between neighbors) are preferred.
	for i, front in enumerate(fronts):
		if len(survivors) + len(front) > len(population):
			# Determine the crowding distance.
			distance = [0 for _ in range(len(combined))]
			individuals = list(front)
			num_individuals = len(individuals)
			num_objectives = len(individuals[0]['individual'].fitness)
			for obj in range(num_objectives):
				individuals.sort(key=lambda x: x['individual'].fitness[obj])
				# range is used in normalising distances (see below)
				dataRange = float(individuals[-1]['individual'].fitness[obj]
							- individuals[0]['individual'].fitness[obj])
				# A solution's distance is the distance between the neighbours' fitnesses each side of it, summed over
				# all the objectives.
				distance[individuals[0]['index']] = float('inf')
				distance[individuals[-1]['index']] = float('inf')
				for j in range(1, num_individuals - 1):
					if dataRange != 0.0:
						newDist = ( individuals[j + 1]['individual'].fitness[obj] -
									individuals[j - 1]['individual'].fitness[obj] ) \
									/ dataRange					# normalise
					else:
						newDist = 0.0   # if all responses are equal in number, then no distance between them.
					distance[individuals[j]['index']] += + newDist

			crowd = [dict(dist=distance[f['index']], index=f['index']) for f in front]
			crowd.sort(key=lambda x: x['dist'], reverse=True)
			last_rank = [combined[c['index']] for c in crowd]
			# This bit is a mess and could easily be better written.
			r = 0
			num_added = 0
			num_left_to_add = len(population) - len(survivors)
			while r < len(last_rank) and num_added < num_left_to_add:
				if last_rank[r] not in survivors:
					survivors.append(last_rank[r])
					num_added += 1
				r += 1
			# If we've filled out our survivor list, then stop.
			# Otherwise, process the next front in the list.
			if len(survivors) == len(population):
				break  # THIS BREAKS OUT OF THE TOP LEVEL LOOP.
		else:  # put the entire front into the next generation.
			for f in front:
				if f['individual'] not in survivors:  # this shouldn't be necessary?
					survivors.append(f['individual'])
	return survivors


def nsga_replacement_balance(random, population, parents, offspring, args):
	"""
	Custom NSGA_II recplement operator. A different philosophy on which members of the pareto front to bring forward
	to the next generation used here. In place of crowding distance being used to select individuals with the biggest
	fitness differences between neighbouring members of the front, here individuals who perform the worst according
	to each objective in turn are discarded.

	Intuitively one might expect that the worst performers in one objective must be the best elsewhere, otherwise they
	would be dominated. However I have checked this, and the worst performers for one objective are NOT the best
	performers in a single other objectives (perhaps in terms of combinations of objectives they are). Hence, I do not
	think it in appropriate to discard these individuals.

	The original operator in inspyred neglects to normalise the distances calculated
	for each solution to its neighbours in the crowding function. The crowding metrics are used to encourage diversity
	in the population selected to inclusion in the next generation. Without the normalisation, objectives that
	have larger ranges of fitness values (or ranges) will be more influential in determining the next generation than those
	with smaller fitness values (or ranges).

	-----------ORIGINAL METHOD DESCRIPTION----------

	Replaces population using the non-dominated sorting technique from NSGA-II.


	.. Arguments:
		random -- the random number generator object
		population -- the population of individuals
		parents -- the list of parent individuals
		offspring -- the list of offspring individuals
		args -- a dictionary of keyword arguments

	"""
	from random import shuffle

	survivors = []
	combined = list(population)
	combined.extend(offspring)
	# Perform the non-dominated sorting to determine the fronts.
	# Calculates not only the leading (first) front, but sorts all solutions into lower order fronts too. The second
	# front contains solutions that are dominated by only one other solution. The third, solutions dominated by 2, and
	# so on.
	fronts = [] # stores the fronts. First item is the first front, second item is second front, etc.
				# each front is an array of dictionary objects, containing the keys 'index' and 'individual'.
				# 'Individual' represents an actual solution, index represents its index in the 'combined' list.
	pop = set(range(len(combined)))
	# Identify the Pareto front from what remains in 'pop'. Once a front is identified, all indexes comprising the
	# front are removed from 'pop'. Hence, the process terminates when all solutions have been sorted into fronts.
	while len(pop) > 0:
		front = []  # contains the indexes of populations members comprising the current front.
		for p in pop:
			dominated = False
			for q in pop:
				if combined[p] < combined[q]:
					dominated = True
					break
			if not dominated:
				front.append(p)
		fronts.append([dict(individual=combined[f], index=f) for f in front])
		pop = pop - set(front)
	# Add fronts to the next generation's population. Add entire fronts if possible, otherwise shrink the front to fit
	# by throwing away the worst performers w.r.t. particular objectives. Cycle through objectives, to avoid bias,
	# in a random order that changes each time a new front is cosidered (or this procedure is called).
	maximize = fronts[0][0]['individual'].maximize
	for i, front in enumerate(fronts):
		if len(survivors) + len(front) <= len(population):
			# the whole front fits within the population, add it all.
			for f in front:
				if f['individual'] not in survivors:
					survivors.append(f['individual'])
		else:
			# have to add a subset of the front, as it won't all fit.
			individuals = list(front)				# gather together the individuals in the front, this is a new list.
			num_individuals = len(individuals)
			num_objectives = len(individuals[0]['individual'].fitness)
			# for each objective, hold a list of front indexes, sorted by the performance of each front-member w.r.t.
			# that objective. Hence, list of lists.
			sorted_objectives = []
			for o in range(num_objectives):
				# sort the individuals by fitness value. Ensure worst fitness values appear near start of list.
				# if a minimisation problem (maximize=False), then we want bigger values at the start of the list,
				# so they are removed first, and hence we reverse order.
				individuals.sort(key=lambda x: x['individual'].fitness[o],reverse=not maximize)
				# create a new list of index values corresponding to individuals sorted by worst to best fitness.
				sorted_objectives.append([ind['index'] for ind in individuals])

			# do not wish to revisit the same objective first at every generation, as it introduces a bias.
			shuffle(sorted_objectives)
			# remove the worst individuals from the front, and keep doing this until they will all fit.
			obj = 0
			while (len(sorted_objectives[0]) + len(survivors)) > len(population):
				item = sorted_objectives[obj][0]
				# remove 'item' from all the lists.
				for so in sorted_objectives:
					so.remove(item)
				# remove item in accordance with next objective next time.
				obj = (obj + 1) % num_objectives
			# add the remaining front members to the next generation.
			for j in sorted_objectives[0]:
				if combined[j] not in survivors:
					survivors.append(combined[j])
			if len(survivors) == len(population):
				break			# break out of top loop; stop considering additional fronts.
	return survivors


def measure_overfitting(validation_archive, target_archive):
	"""
	Provides a measure of how much the current target data set-optimised pareto front is over-fitted to the target set,
	by comparing its performance against the validation data set-optimised front.
	:param validation_archive:
	:param target_archive:
	:return:
	"""
	combined = validation_archive + target_archive
	# set up assessment on the validation data set.
	for ind in combined:
		ind.validation_mode()

	# many of the arguments for replacement aren't actually used.
	front = custom_best_archiver(random=None, population=combined, archive=[], target=False, args=None)
	# count the number of target_archive items that appear in the front.
	included = 0
	for ind in target_archive:
		if ind in front:
			included += 1
	# gives value between 0 and 1. 0 = all target solutions lie on front; 1 = none do.
	overfitted = 1.0 - (float(included) / len(target_archive))
	for ind in combined:
		ind.target_mode()
	return overfitted


def plot_overfitted(overfitted, args):
	plt.clf()
	generations = range(0,len(overfitted))
	plt.plot(generations, overfitted)
	plt.ylim((0.0, 1.0))
	plt.xlabel('Generation')
	plt.ylabel('Overfitted')
	plt.gca().grid(True)   # turn on grid lines.
	font = {'size'   : 18}
	plt.rc('font', **font)
	filename = args['problem'].get_results_directory() + '/pareto_overfitted.png'
	plt.savefig(filename, dpi=300)


def custom_best_archiver(random, population, archive, target=True, args=None):
	"""Archive only the best individual(s).

	Customised so that it can be run on both training and validation data sets.

	This function archives the best solutions and removes inferior ones.
	If the comparison operators have been overloaded to define Pareto
	preference (as in the ``Pareto`` class), then this archiver will form
	a Pareto archive.

	.. Arguments:
	   random -- the random number generator object
	   population -- the population of individuals
	   archive -- the current archive of individuals
	   args -- a dictionary of keyword arguments

	"""
	# make switch here - switch target and validation fitnesses.
	combined = population + archive
	for ind in combined:
		if target:
			ind.target_mode()
		else:
			ind.validation_mode()

	# DEBUG checking that the individual name, generation + cand, matches the data path.
	'detailing population'
	for c in population:
		print 'individual: creation gen {cg}; data path {dp}'.format(cg=c.getCreationGeneration(),dp=c.getDataPath())
	'detailing archive'
	for c in archive:
		print 'individual: creation gen {cg}; data path {dp}'.format(cg=c.getCreationGeneration(),dp=c.getDataPath())

	# construct the new archive
	new_archive = archive
	for ind in population:
		if len(new_archive) == 0:
			new_archive.append(ind)
		else:
			should_remove = []
			should_add = True
			for a in new_archive:
				if ind.candidate == a.candidate:
					should_add = False
					break
				elif ind < a:           # 'ind' is dominated by 'a'
					should_add = False
				elif ind > a:           # 'ind' dominates 'a', hence 'a' should be taken out the archive.
					should_remove.append(a)
			for r in should_remove:
				new_archive.remove(r)
			if should_add:
				new_archive.append(ind)
	# switch back validation and target fitnesses. Fitness should reflect target at this point.
	for ind in combined:
		ind.target_mode()
	return new_archive
