# Supplementary material for: Leukocyte Motility Models Assessed through Simulation and Multi-objective Optimization-Based Model Selection
Source: PLoS Comput Biol. 2016 Sep 2;12(9):e1005082. doi: 10.1371/journal.pcbi.1005082 (PMC5010290; doi:10.1371/journal.pcbi.1005082)
Supplement: S1 Software — (ZIP) [file pcbi.1005082.s038.zip › optimisation/calibration/generator.py]

"""
    This program is free software: you can redistribute it and/or modify
    it under the terms of the GNU General Public License as published by
    the Free Software Foundation, either version 3 of the License, or
    (at your option) any later version.

    This program is distributed in the hope that it will be useful,
    but WITHOUT ANY WARRANTY; without even the implied warranty of
    MERCHANTABILITY or FITNESS FOR A PARTICULAR PURPOSE.  See the
    GNU General Public License for more details.

    You should have received a copy of the GNU General Public License
    along with this program.  If not, see <http://www.gnu.org/licenses/>.

    Mark N. Read, 2016.
"""

import logging
from calibration.util.random_generator import generateRandomNumberInRangeWithGranularity

logger = logging.getLogger(__name__)


class CandidateGenerator(object):
    """
    Responsible for generating new candidates.
    """

    def __init__(self, parametersToCalibrate):
        """
        :param parametersToCalibrate: A list containing dictionaries, one dictionary for each parameter to be
            calibrated. Each dictionary must contain the keys: {'Upper Bound','Lower Bound','Granularity'}
        """
        self._parameters_to_calibrate = parametersToCalibrate
        self._num_parameters = len(self._parameters_to_calibrate)
        logger.debug("Parameters to Calibrate:\n %s", self._parameters_to_calibrate)

    def generate(self, random, args):
        """
        Generates a new individual, represented as an array of parameter values.

        1. For every putative parameter value in the supplied list
            a. Generate a single random value between the upper and lower bounds
            b. Append this value to an array
        2. Return the candidate, which is an array of values.

        :param random: The random number generator used in the algorithm.
        :param args: Args used by Inspyred framework
        """
        # the new candidate we are creating.
        newCand = [0] * self._num_parameters
        for i, param in enumerate(self._parameters_to_calibrate):
            # randomly generate a single parameter, between the upper and lower bounds with the specified granularity.
            newCand[i] = generateRandomNumberInRangeWithGranularity(random=random,
                                                           upperBound=param['Upper Bound'],
                                                           lowerBound=param['Lower Bound'],
                                                           granularity=param['Granularity'])

        logger.debug("Generated new candidate %s", newCand)
        return newCand
