# Supplementary material for: Leukocyte Motility Models Assessed through Simulation and Multi-objective Optimization-Based Model Selection
Source: PLoS Comput Biol. 2016 Sep 2;12(9):e1005082. doi: 10.1371/journal.pcbi.1005082 (PMC5010290; doi:10.1371/journal.pcbi.1005082)
Supplement: S1 Software — (ZIP) [file pcbi.1005082.s038.zip › optimisation/calibration/launch_calibration.py]

"""
    This program is free software: you can redistribute it and/or modify
    it under the terms of the GNU General Public License as published by
    the Free Software Foundation, either version 3 of the License, or
    (at your option) any later version.

    This program is distributed in the hope that it will be useful,
    but WITHOUT ANY WARRANTY; without even the implied warranty of
    MERCHANTABILITY or FITNESS FOR A PARTICULAR PURPOSE.  See the
    GNU General Public License for more details.

    You should have received a copy of the GNU General Public License
    along with this program.  If not, see <http://www.gnu.org/licenses/>.

    Mark N. Read, 2016.

The primary file to launch the calibration framework.
Run python launch_calibration.py to run.
"""
import sys
from datetime import datetime
import logging
import os
import shutil
import inspyred
import calibration.evo
import calibration.calibration_framework
from calibration.calibration_framework import CalibrationFramework
from calibration.util import directory_helper


def main():
	"""
	Main method which starts the NSGA2 process using the EAE calibrator.

	#. Setup the logger
	#. Initialise the calibrator
	#. Initialise the framework
	#. Run the automated calibration process
	"""
	startTime = datetime.now()
	print os.getcwd()
	logger, logFile = _setupLogging(startTime);
	logger.info("Replacing inspyred's (incorrectly implemented!) NSGA2 replacement method with a correct impl.")

	inspyred.ec.replacers.nsga_replacement = calibration.evo.nsga_replacement
	print 'Adding datapath setting and retrieval functionality to inspyred.ec.Individual.'
	inspyred.ec.Individual.setDataPath = calibration.evo.custom_individual_setDataPath
	inspyred.ec.Individual.getDataPath = calibration.evo.custom_individual_getDataPath
	inspyred.ec.Individual.setCreationGeneration = calibration.evo.custom_individual_setCreationGeneration
	inspyred.ec.Individual.getCreationGeneration = calibration.evo.custom_individual_getCreationGeneration
	inspyred.ec.Individual.setTargetFitness = calibration.evo.custom_individual_setTargetFitness
	inspyred.ec.Individual.setValidationFitness = calibration.evo.custom_individual_setValidationFitness
	inspyred.ec.Individual.target_mode = calibration.evo.custom_individual_targetMode
	inspyred.ec.Individual.validation_mode = calibration.evo.custom_individual_validationMode
	print 'Replacing inspyred.ec.EvolutionaryComputation.evolve method with custom method that records path where' \
			+ ' data is stored.'
	inspyred.ec.archivers.best_archiver = calibration.evo.custom_best_archiver
	inspyred.ec.EvolutionaryComputation.evolve = calibration.evo.custom_evolve

	logger.info('Starting Automated Calibration')
	logger.info('Start Time %s', startTime.strftime('%d/%m/%Y %H:%M:%S'))

	# detect which simulation setup is being calibrated.
	if '-n' in sys.argv:
		# these imports copy files around, only import the file relevant to the requested calibration experiment.
		from calibration.neutrophil_calib.n_calibrator import NeutroswarmCalibrator
		calibrator = NeutroswarmCalibrator()
	if '-t' in sys.argv:
		# these imports copy files around, only import the file relevant to the requested calibration experiment.
		from calibration.tcell_calib.tc_calibrator import TCellCalibrator
		calibrator = TCellCalibrator()

	automatedCalibrationFramework = CalibrationFramework(startTime, calibrator)
	automatedCalibrationFramework.calibrate()

	endTime = datetime.now()
	logger.info('End Time %s', endTime.strftime('%d/%m/%Y %H:%M:%S'))
	logger.info('Total time elapsed: %s seconds', (endTime - startTime).seconds)
	logger.info('Finished run of calibration framework')
	shutil.move(logFile, os.path.join(calibrator.get_results_directory(),'log'))


def _setupLogging(startTime):
	"""
	Logging Setup for entire calibration framework

	:param startTime(datetime): The start time of the whole process. python.datetime object
	"""
	# log file will contain date: year, month, day, hour, minutes, seconds.
	timeString = startTime.strftime('%Y%m%d--%H%M%S')
	logger = logging.getLogger('Launch_calibration')
	console_handler = logging.StreamHandler()
	console_handler.setFormatter(logging.Formatter(calibration.calibration_framework.logFormat))
	console_handler.setLevel(calibration.calibration_framework.logLevel.upper())

	if calibration.calibration_framework.logFile == 'DEFAULT':
		logFile = os.path.join(os.path.abspath(os.path.dirname(__file__)),
								'..', 'logs',
								'calibration-log-{0}.log'.format(timeString))
	else:
		logFile = logging.FileHandler(calibration.calibration_framework.logFile, "a")

	outputFileDirectory = os.path.dirname(logFile)
	directory_helper.safeMakeDirectory(outputFileDirectory)

	file_handler = logging.FileHandler(logFile, "a")
	file_handler.setLevel(calibration.calibration_framework.logLevel.upper())
	file_handler.setFormatter(logging.Formatter(calibration.calibration_framework.logFormat))

	root = logging.getLogger()
	root.addHandler(console_handler)
	root.addHandler(file_handler)
	root.setLevel(logging.DEBUG)

	return (logger, logFile)

# python main method hook.
if __name__ == '__main__':
	main()
