# Supplementary material for: Leukocyte Motility Models Assessed through Simulation and Multi-objective Optimization-Based Model Selection
Source: PLoS Comput Biol. 2016 Sep 2;12(9):e1005082. doi: 10.1371/journal.pcbi.1005082 (PMC5010290; doi:10.1371/journal.pcbi.1005082)
Supplement: S1 Software — (ZIP) [file pcbi.1005082.s038.zip › optimisation/calibration/neutrophil_calib/n_calibrator.py]

"""
    This program is free software: you can redistribute it and/or modify
    it under the terms of the GNU General Public License as published by
    the Free Software Foundation, either version 3 of the License, or
    (at your option) any later version.

    This program is distributed in the hope that it will be useful,
    but WITHOUT ANY WARRANTY; without even the implied warranty of
    MERCHANTABILITY or FITNESS FOR A PARTICULAR PURPOSE.  See the
    GNU General Public License for more details.

    You should have received a copy of the GNU General Public License
    along with this program.  If not, see <http://www.gnu.org/licenses/>.

    Mark N. Read, 2016.


@author: Mark N. Read, 2016
"""
import logging

from calibration.calibrator_base import CalibratorBase
from calibration.neutrophil_calib import n_config
import calibration.neutrophil_calib.n_evaluator as n_evaluator
import calibration.bounder as bounder
import calibration.generator as generator

logger = logging.getLogger(__name__)


class NeutroswarmCalibrator(CalibratorBase):
	"""
	Class used by the calibration_framework.py for automated calibration.
	"""

	def __init__(self):
		logger.info('\n---------- STARTING NEW SIMULATION ----------')
		self.generatorHandler = generator.CandidateGenerator(n_config.parametersToCalibrate)
		self.bounderHandler = bounder.Bounder(n_config.parametersToCalibrate)
		self.evaluatorHandler = n_evaluator.NeutrophilEvaluator(n_config.outputsToMeasure,
		                        template_params_path=n_config.templateParameterFile,
		                        params_to_calibrate=n_config.parametersToCalibrate,
		                        replicates=self.get_replicates(),
								target_profiles=n_config.targetProfiles,
								validation_profiles=n_config.validation_profiles,
								simulation_jar_location=n_config.simulationJarLocation)

	def generator(self, random, args):
		"""
		Generate a random individual - an array of parameters values.

		:param random: The random number generator
		:param args: Any other args
		"""
		newCand = self.generatorHandler.generate(random, args)
		return newCand

	def bounder(self, candidate, args):
		"""
		Binds an individual to within the specified parameter value limits.

		:param candidate: A generated candidate (an ordered array of values) from inspyred
		:param args: Args used by inspyred NSGA2 Algorithm
		"""
		newCand = self.bounderHandler.bindCandidate(candidate, args)
		return newCand

	def evaluator(self, candidates, args):
		"""
		Evaluate the list of candidates, and return a list of fitnesses

		:param candidates: Array of generated candidates from inspyred
		:param args: Args used by inspyred
		"""
		fitnesses = self.evaluatorHandler.evaluate(candidates, args)
		return fitnesses

	def get_results_directory(self):
		return n_config.calibration_directory

	def get_target_names(self):
		return [t['Name'] for t in n_config.parametersToCalibrate]

	def get_objective_names(self):
		return [o['Name'] for o in n_config.outputsToMeasure]

	def get_population_size(self):
		return n_config.populationSize

	def get_max_generations(self):
		return n_config.maxGenerations

	def get_replicates(self):
		return n_config.replicates

	def get_validation(self):
		return n_config.validation()
