# Supplementary material for: Leukocyte Motility Models Assessed through Simulation and Multi-objective Optimization-Based Model Selection
Source: PLoS Comput Biol. 2016 Sep 2;12(9):e1005082. doi: 10.1371/journal.pcbi.1005082 (PMC5010290; doi:10.1371/journal.pcbi.1005082)
Supplement: S1 Software — (ZIP) [file pcbi.1005082.s038.zip › optimisation/calibration/neutrophil_calib/n_config.py]

"""
    This program is free software: you can redistribute it and/or modify
    it under the terms of the GNU General Public License as published by
    the Free Software Foundation, either version 3 of the License, or
    (at your option) any later version.

    This program is distributed in the hope that it will be useful,
    but WITHOUT ANY WARRANTY; without even the implied warranty of
    MERCHANTABILITY or FITNESS FOR A PARTICULAR PURPOSE.  See the
    GNU General Public License for more details.

    You should have received a copy of the GNU General Public License
    along with this program.  If not, see <http://www.gnu.org/licenses/>.

    Mark N. Read, 2016


This sets up calibration for neutrophils. Many of the paths (to files) contained within this file will need to be
changed to your own setup.

You will need to supply the paths to your own target cellular motility data, see 'targetResponses' below.

For formatting of input target cellular motility data, see motilityProfiling.buildProfile.py.


Created on 17/08/2014

@author: Mark Read
"""
import os
import shutil
import random
import motilityProfiling.buildProfile
import sys


testing = True
if not testing:
	populationSize = 100     # candidates per generation
	maxGenerations = 40     # number of generations inclusive of 0. (EG a value of 9 has 10 generations)
	replicates = 10			# how many simulations should be run for each candidate?

	if '-d' in sys.argv:
		i = sys.argv.index('-d')
		calibration_directory = sys.argv[i+1]
	else:
		calibration_directory = 'results/example_neutrophil_calibration_data'
else:
	populationSize = 4     # candidates per generation
	maxGenerations = 4     # number of generations inclusive of 0. (EG a value of 9 has 10 generations)
	replicates = 1			# how many simulations should be run for each candidate?
	calibration_directory = 'results/example_neutrophil_calibration_data'


# proportion of all track to be used for validation purposes. These are not used in training.
validation_set_proportion = 0.30


def validation():
	"""
	Returns boolean, whether there is a validation set in the study.
	"""
	return validation_set_proportion != 0.0


# copy this config file to the experimental directory.
if not os.path.exists(calibration_directory):
	os.makedirs(calibration_directory)
shutil.copyfile('calibration/neutrophil_calib/n_config.py', calibration_directory + '/neutrophil_config_file.py')


# List of outputs that are measured. These are the objectives of the calibration effort.
# the following are the possibilities (not hard to add more), the list below is the selection.
speedOut = { 'Name' : 'speeds-KS',
             'xPath' : './speed/ks-d' }  # xPath to identify this tag in the responses xml file.
speedMedOut = { 'Name' : 'speedMedian-KS',
              'xPath' : './speedMedian/ks-d' }
speedIRQOut = { 'Name' : 'speedIRQ-KS',
			  'xPath' : './speedIRQ/ks-d'}

meanderOut = { 'Name' : 'meanderKS-d',
               'xPath' : './meander/ks-d'
             }
msdOut = {  'Name' : 'MSD diff',
            'xPath' : './msdDiff'
        }
turnOut = { 'Name' : 'turn-KS',
            'xPath' : './turns/ks-d'
          }
turnMedOut = {  'Name' : 'turnMean-KS',
                'xPath' : './turnsMedian/ks-d'}
turnIRQOut = { 'Name' : 'turnIRQ-KS',
            'xPath' : './turnsIRQ/ks-d'}

rollOut = { 'Name'  : 'rolls-KS',
			'xPath' : './rolls/ks-d'}
rollMedOut = { 'Name' : 'rollsMedian-KS',
			'xPath' : './rollsMedian/ks-d'}
rollIRQOut = { 'Name' : 'rollsIRQ-KS',
			'xPath' : './rollsIRQ/ks-d'}


lengthOut = { 'Name' : 'length-KS',
              'xPath' : './length/ks-d'}

dispOut = { 'Name' : 'displacement-KS',
            'xPath' : './displacement/ks-d'}

durationOut = { 'Name' : 'duration-KS',
                'xPath' : './duration/ks-d'}

length_disp_corr_Out = {'Name' : 'length-displacement-corr',
						'xPath' : './length_displacement_corr/diff' }

outputsToMeasure = [speedOut, turnOut, meanderOut]


# A dictionary for each parameter that is to be calibrated. The dictionary must contain the following key-value pairs:
# Name - name of the parameter.
# Lower Bound - cannot take values less than this.
# Upper Bound - cannot take values higher than this.
# Granularity - granularity of values that can be assigned.
# Baseline - the current baseline value, should one exist.
# Token - the string in the template parameters file that is to be replaced by candidate parameter values.
homoO_pitchM = {'Name' : 'classO_pitchMean',
                 'xPath' : './Movement/HomogeneousCRW_Orientation/pitchRateMean',
                 'Lower Bound' : 0.00,
                 'Upper Bound' : 3.5,
                 'Granularity' : 0.05,
                 'Baseline' : 3.0 }
homoO_pitchS = {'Name' : 'classO_pitchStd',
                 'xPath' : './Movement/HomogeneousCRW_Orientation/pitchRateStd',
                 'Lower Bound' : 0.00,
                 'Upper Bound' : 3.5,
                 'Granularity' : 0.05,
                 'Baseline' : 3.0 }


heteroO_pitchM_Mean  = {'Name' : 'IndO_pitchM_Mean',
                'xPath' : './Movement/HeterogeneousCRW_Orientation/pitchM_Mean',
                'Lower Bound' : 0.00,
                'Upper Bound' : 3.5,
                'Granularity' : 0.05,
                'Baseline' : 3.0 }
heteroO_pitchM_StD = {'Name' : 'IndO_pitchM_StD',
                'xPath' : './Movement/HeterogeneousCRW_Orientation/pitchM_StD',
                'Lower Bound' : 0.00,
                'Upper Bound' : 3.5,
                'Granularity' : 0.05,
                'Baseline' : 3.0 }
heteroO_pitchS_Mean = {'Name' : 'IndO_pitchS_Mean',
                'xPath' : './Movement/HeterogeneousCRW_Orientation/pitchS_Mean',
                'Lower Bound' : 0.00,
                'Upper Bound' : 3.5,
                'Granularity' : 0.05,
                'Baseline' : 3.0 }
heteroO_pitchS_StD = {'Name' : 'IndO_pitchS_StD',
                'xPath' : './Movement/HeterogeneousCRW_Orientation/pitchS_StD',
                'Lower Bound' : 0.00,
                'Upper Bound' : 3.5,
                'Granularity' : 0.05,
                'Baseline' : 3.0 }

brownian_transS = { 'Name' : 'brownian_StD',
                'xPath' : './Movement/Brownian/speedStD',
                'Lower Bound' : 0.05,
                'Upper Bound' : 15.0,
                'Granularity' : 0.05,
                'Baseline' : 3.0 }

homoT_mean = { 'Name' : 'classT_mean',
                'xPath' : './Movement/HomogeneousCRW_Translation/speedMean',
                'Lower Bound' : 0.05,
                'Upper Bound' : 10.0,
                'Granularity' : 0.05,
                'Baseline' : 3.0 }
homoT_std = {  'Name' : 'classT_std',
                'xPath' : './Movement/HomogeneousCRW_Translation/speedStD',
                'Lower Bound' : 0.0,
                'Upper Bound' : 10.0,
                'Granularity' : 0.05,
                'Baseline' : 2.1 }

heteroT_spdM_mean = {  'Name' : 'indT_speedM_mean',
                    'xPath' : './Movement/HeterogeneousCRW_Translation/speedM_Mean',
                    'Lower Bound' : 0.0,
                    'Upper Bound' : 10.0,
                    'Granularity' : 0.05,
                    'Baseline' : 0.0 }
heteroT_spdM_std = {  'Name' : 'indT_speedM_std',
                    'xPath' : './Movement/HeterogeneousCRW_Translation/speedM_StD',
                    'Lower Bound' : 0.0,
                    'Upper Bound' : 10.0,
                    'Granularity' : 0.05,
                    'Baseline' : 0.0 }
heteroT_spdS_mean = {  'Name' : 'indT_speedS_mean',
                    'xPath' : './Movement/HeterogeneousCRW_Translation/speedS_Mean',
                    'Lower Bound' : 0.0,
                    'Upper Bound' : 10.0,
                    'Granularity' : 0.05,
                    'Baseline' : 0.0 }
heteroT_spdS_std = {  'Name' : 'indT_speedS_std',
                    'xPath' : './Movement/HeterogeneousCRW_Translation/speedS_StD',
                    'Lower Bound' : 0.0,
                    'Upper Bound' : 10.0,
                    'Granularity' : 0.05,
                    'Baseline' : 0.0 }


invHetero_transM_Mean = {  'Name' : 'indCTO_transM_Mean',
                    'xPath' : './Movement/InverseHeterogeneousCRW/speedM_Mean',
                    'Lower Bound' : 0.0,
                    'Upper Bound' : 10.0,
                    'Granularity' : 0.05,
                    'Baseline' : 0.0 }
invHetero_transM_std = {  'Name' : 'indCTO_transM_std',
                    'xPath' : './Movement/InverseHeterogeneousCRW/speedM_StD',
                    'Lower Bound' : 0.0,
                    'Upper Bound' : 10.0,
                    'Granularity' : 0.05,
                    'Baseline' : 0.0 }
invHetero_transS_Mean = {  'Name' : 'indCTO_transS_Mean',
                    'xPath' : './Movement/InverseHeterogeneousCRW/speedS_Mean',
                    'Lower Bound' : 0.0,
                    'Upper Bound' : 10.0,
                    'Granularity' : 0.05,
                    'Baseline' : 0.0 }
invHetero_transS_std = {  'Name' : 'indCTO_transS_std',
                    'xPath' : './Movement/InverseHeterogeneousCRW/speedS_StD',
                    'Lower Bound' : 0.0,
                    'Upper Bound' : 10.0,
                    'Granularity' : 0.05,
                    'Baseline' : 0.0 }
invHetero_pitchM_Mean = {  'Name' : 'indCTO_pitchM_Mean',
                    'xPath' : './Movement/InverseHeterogeneousCRW/pitchM_Mean',
                    'Lower Bound' : 0.0,
                    'Upper Bound' : 10.0,
                    'Granularity' : 0.05,
                    'Baseline' : 0.0 }
invHetero_pitchM_std = {  'Name' : 'indCTO_pitchM_std',
                    'xPath' : './Movement/InverseHeterogeneousCRW/pitchM_StD',
                    'Lower Bound' : 0.0,
                    'Upper Bound' : 10.0,
                    'Granularity' : 0.05,
                    'Baseline' : 0.0 }
invHetero_pitchS_Mean = {  'Name' : 'indCTO_pitchS_Mean',
                    'xPath' : './Movement/InverseHeterogeneousCRW/pitchS_Mean',
                    'Lower Bound' : 0.0,
                    'Upper Bound' : 10.0,
                    'Granularity' : 0.05,
                    'Baseline' : 0.0 }
invHetero_pitchS_std = {  'Name' : 'indCTO_pitchS_std',
                    'xPath' : './Movement/InverseHeterogeneousCRW/pitchS_StD',
                    'Lower Bound' : 0.0,
                    'Upper Bound' : 10.0,
                    'Granularity' : 0.05,
                    'Baseline' : 0.0 }
invHetero_corr = {  'Name' : 'indCTO_corr',
                    'xPath' : './Movement/InverseHeterogeneousCRW/corr',
                    'Lower Bound' : 0.0,
                    'Upper Bound' : 10.0,
                    'Granularity' : 0.05,
                    'Baseline' : 0.0 }
invHetero_attack = {  'Name' : 'indCTO_attack',
                    'xPath' : './Movement/InverseHeterogeneousCRW/attack',
                    'Lower Bound' : 0.0,
                    'Upper Bound' : 10.0,
                    'Granularity' : 0.05,
                    'Baseline' : 0.0 }

invHomo_speedM = { 'Name' : 'classCTO_speedM',
                'xPath' : './Movement/InverseHomogeneousCRW/speedMean',
                'Lower Bound' : 0.05,
                'Upper Bound' : 10.0,
                'Granularity' : 0.05,
                'Baseline' : 3.0 }
invHomo_SpeedS = {  'Name' : 'classCTO_speedS',
                'xPath' : './Movement/InverseHomogeneousCRW/speedStD',
                'Lower Bound' : 0.0,
                'Upper Bound' : 10.0,
                'Granularity' : 0.1,
                'Baseline' : 2.1 }
invHomo_pitchM = {'Name' : 'classCTO_pitchMean',
                 'xPath' : './Movement/InverseHomogeneousCRW/pitchRateMean',
                 'Lower Bound' : 0.00,
                 'Upper Bound' : 3.5,
                 'Granularity' : 0.05,
                 'Baseline' : 3.0 }
invHomo_pitchS = {'Name' : 'classCTO_pitchStd',
                 'xPath' : './Movement/InverseHomogeneousCRW/pitchRateStd',
                 'Lower Bound' : 0.00,
                 'Upper Bound' : 3.5,
                 'Granularity' : 0.05,
                 'Baseline' : 3.0 }
invHomo_corr = {  'Name' : 'classCTO_corr',
                    'xPath' : './Movement/InverseHomogeneousCRW/corr',
                    'Lower Bound' : 0.0,
                    'Upper Bound' : 10.0,
                    'Granularity' : 0.05,
                    'Baseline' : 0.0 }
invHomo_attack = {  'Name' : 'classCTO_attack',
                    'xPath' : './Movement/InverseHomogeneousCRW/attack',
                    'Lower Bound' : 0.05,
                    'Upper Bound' : 1.0,
                    'Granularity' : 0.05,
                    'Baseline' : 1.0 }

levyVPL_restMu = {  'Name' : 'levyVPL_restMu',
                    'xPath' : './Movement/LevyFlight/restMu',
                    'Lower Bound' : 1.00,
                    'Upper Bound' : 3.0,
                    'Granularity' : 0.01,
                    'Baseline' : 1.0 }
levyVPL_restScale = {  'Name' : 'levyVPL_restScale',
                    'xPath' : './Movement/LevyFlight/restScale',
                    'Lower Bound' : 0.00,
                    'Upper Bound' : 10.0,
                    'Granularity' : 0.01,
                    'Baseline' : 1.0 }
levyVPL_motileMu = {  'Name' : 'levyVPL_motileMu',
                    'xPath' : './Movement/LevyFlight/motileMu',
                    'Lower Bound' : 1.00,
                    'Upper Bound' : 3.0,
                    'Granularity' : 0.01,
                    'Baseline' : 1.0 }
levyVPL_motileScale = {  'Name' : 'levyVPL_motileScale',
                    'xPath' : './Movement/LevyFlight/motileScale',
                    'Lower Bound' : 0.00,
                    'Upper Bound' : 10.0,
                    'Granularity' : 0.01,
                    'Baseline' : 1.0 }
levyVPL_speedMu = {  'Name' : 'levyVPL_speedMu',
                    'xPath' : './Movement/LevyFlight/speedMu',
                    'Lower Bound' : 1.00,
                    'Upper Bound' : 3.0,
                    'Granularity' : 0.01,
                    'Baseline' : 1.0 }
levyVPL_speedScale = {  'Name' : 'levyVPL_speedScale',
                    'xPath' : './Movement/LevyFlight/speedScale',
                    'Lower Bound' : 0.00,
                    'Upper Bound' : 10.0,
                    'Granularity' : 0.01,
                    'Baseline' : 1.0 }

# the parameters selected for the calibration effort. Note that the corresponding motility model must be specified in
# the template parameters xml file. These are the "translationParadigm" and "orientationParadigm" xml tags, see
# the agent based simulation for details of how to to select different models.
parametersToCalibrate = [invHetero_transM_Mean, invHetero_transM_std, invHetero_transS_Mean, invHetero_transS_std, invHetero_pitchM_Mean, invHetero_pitchM_std, invHetero_pitchS_Mean, invHetero_pitchS_std, invHetero_attack]


# template used for creating candidate parameter files. Create a local copy of this, such that multiple calibration
# exercises can be run on the same computer without interfering with one another if the template needs to be changed.
templateParameterFile = 'motilityProfiling/lib/parameters_neutrophil_template.xml'
shutil.copyfile(templateParameterFile, calibration_directory + '/parameters_neutrophil_template.xml')
templateParameterFile = calibration_directory + '/parameters_neutrophil_template.xml'

simulationJarLocation = 'motilityProfiling/lib/simulation.jar'
shutil.copyfile(simulationJarLocation, calibration_directory + '/simulation.jar')
simulationJarLocation = calibration_directory + '/simulation.jar'

# directory containing IMARIS data against which to calibrate. This is the training set.
targetResponses = [	'motilityProfiling/neutrophils/140520_movie_1_green',
					'motilityProfiling/neutrophils/140520_movie_2_greenDC',
					'motilityProfiling/neutrophils/140530_movie_1_non-swarming',
					'motilityProfiling/neutrophils/140530_movie_2_no_swarm_tracks_green_Statistics',
					'motilityProfiling/neutrophils/140703_movie_1_after_no_swarm',
					'motilityProfiling/neutrophils/140707_movie_1_after_no_swarm']

# --------------------------------------
# compile training and validation sets here.
# --------------------------------------
# The link between track data coming from the same profile/experiment must be maintained.
# Hence, list of track dictionaries are maintained, and the list indexes are related.
training_track_dictionaries = []
for r in targetResponses:   # extract tracks from the directories above.
	tr = motilityProfiling.buildProfile.load_tracks(directory=r, interpolate=True)
	training_track_dictionaries.append(tr)

# a subset of the total tracks will be used for validation. The remainder will be used for training. This method ensures
# each track has equal probability of being chosen for validation, regardless of dictionary (or dictionary sizes).
# dictionaries are unrolled, and all tracks compiled into one list, with tuple entries being used to record which
# dictionary each track came from.
all_tracks = []   # contains tuples, (index of track in track_dictionaries; track ID; Track object).
for td_id, td in enumerate(training_track_dictionaries):
	for track_id, track in td.iteritems():
		all_tracks.append( (td_id, track_id, track) )

num_tracks = len(all_tracks)
num_validation_tracks = int(float(num_tracks) * validation_set_proportion)

# set up just as many dictionaries for for validation set as there are in the training set.
validation_track_dictionaries = [{} for _ in training_track_dictionaries]
print str(num_validation_tracks) + ' tracks will be used for validation, out of a total ' + str(num_tracks) + ' tracks.'
validation_tracks = []
for i in range(num_validation_tracks):    # choose the validation tracks at random.
	vt = random.choice(all_tracks)
	all_tracks.remove(vt)                 # remove the track from the training set.
	validation_tracks.append(vt)          # add it to the validation set.

# update training and validation sets.
for vt in validation_tracks:
	td_id, key, track = vt   # Id of the track dictionary, its ID, and the track item itself.
	del training_track_dictionaries[td_id][key]   # remove track from training set
	validation_track_dictionaries[td_id][key] = track   # add it to the validation set.

targetProfiles = []
for tr in training_track_dictionaries:
	targetProfiles.append(motilityProfiling.buildProfile.build_profile(directory=None, graphs=False, tracks=tr, interpolate=True))

validation_profiles = []
for tr in validation_track_dictionaries:
	if len(tr) != 0:
		validation_profiles.append(motilityProfiling.buildProfile.build_profile(directory=None, graphs=False, tracks=tr, interpolate=True))
