# Supplementary material for: Leukocyte Motility Models Assessed through Simulation and Multi-objective Optimization-Based Model Selection
Source: PLoS Comput Biol. 2016 Sep 2;12(9):e1005082. doi: 10.1371/journal.pcbi.1005082 (PMC5010290; doi:10.1371/journal.pcbi.1005082)
Supplement: S1 Software — (ZIP) [file pcbi.1005082.s038.zip › optimisation/calibration/observers.py]

"""
    This program is free software: you can redistribute it and/or modify
    it under the terms of the GNU General Public License as published by
    the Free Software Foundation, either version 3 of the License, or
    (at your option) any later version.

    This program is distributed in the hope that it will be useful,
    but WITHOUT ANY WARRANTY; without even the implied warranty of
    MERCHANTABILITY or FITNESS FOR A PARTICULAR PURPOSE.  See the
    GNU General Public License for more details.

    You should have received a copy of the GNU General Public License
    along with this program.  If not, see <http://www.gnu.org/licenses/>.

    Mark N. Read, 2016.
"""
import matplotlib
matplotlib.use('Agg')   # Force matplotlib to not use any Xwindows backend. Must be called before any pyplot import.
from matplotlib import rcParams
rcParams.update({'figure.autolayout': True})
import matplotlib.pyplot as plt
import time
import inspyred.ec.analysis
import os
import motilityProfiling.stats
import logging
from util import directory_helper


logger = logging.getLogger(__name__)


def individual_as_string(individual):
	"""
	Prepare the supplied individual as a string for writing to the terminal or a file.
	This will produce a line of this format:
	   "66.5 285.5 54.5 7.0 12.0 0.0 : 37 32 31 505 78 10 41 102"
	"""
	cand = individual.candidate
	# iterate through the parameter values in cand.
	f_cand = [p for p in cand]
	# this will produce a line of this format:
	# "66.5 285.5 54.5 7.0 12.0 0.0 : 37 32 31 505 78 10 41 102"
	line =  (' '.join('{:8.4f}'.format(objective) for objective in individual.target_fitness) + ' : ' +
			 ' '.join('{:8.4f}'.format(objective) for objective in individual.validation_fitness) + ' : ' +
			 ' '.join('{:6.3f}'.format(p_val) for p_val in f_cand) + ' : ' +
			 individual.getDataPath())
	return line


def population_as_string(collection):
	"""
	Prepare the supplied population in a multi-line string format (one line per
	individual in the population), for writing to the file system or outputting to
	the console.

	Arguments as follows:
	.. `collection` is population. E.g, a the pareto front retrieved with "oe.archive".
	.. `targets` list of strings describing (in order) the parameters being evolved.
	"""
	outputLines = []				  # will store lines to write to the output file.
	for ind in collection:			# front contains objects of type `inspyred.ec.individual`
		line = individual_as_string(ind)
		if line != '':
			outputLines.append(line + '\n')
	return outputLines


def pareto_file_observer(population, num_generations, num_evaluations, args):
	"""
	This observer will print the achived pareto front at every generation to a separate
	file. There are some problem-specific attributes needed to do this, and as such
	the problem instance needs to be added to the `args` dictionary.
	These problem specific attributes are the parameters being evolved (as this
	influences their formatting when printed to the filesystem), and the directory/path
	where these generational pareto files should be written to.
	"""
	def write_front(archive, directory):
		if not os.path.exists(directory):
			os.makedirs(directory)
		paretoString = population_as_string(collection=archive)
		# will write the best solutions, their qualities, to this file
		paretoFile = directory + '/gen_' + str(num_generations)
		with open(paretoFile, 'w') as f:
			f.writelines(paretoString)

	# the current pareto front, formatted as a multi-line string.
	target_archive = args['_ec'].archive
	validation_archive = args['_ec'].validation_archive
	calibrator = args['problem']
	dir = calibrator.get_results_directory() + '/pareto_fronts_target'
	write_front(archive=target_archive, directory=dir)
	dir = calibrator.get_results_directory() + '/pareto_fronts_validation'
	write_front(archive=validation_archive, directory=dir)


def pareto_console_observer(population, num_generations, num_evaluations, args):
	"""
	Same as for the pareto_file_observer, but prints to the terminal/console instead
	of to the filesystem.
	"""
	archive = args['_ec'].archive
	paretoString = population_as_string(collection=archive)
	print('--------------------------------------------------------------------')
	print('---------------- Current TARGET PARETO Front -----------------------')
	for p in paretoString:
		print p.rstrip()   # remove the '\n' from end of line, `print` will line return anyway.
	print('--------------------------------------------------------------------')

	archive = args['_ec'].validation_archive
	for ind in archive:
		ind.validation_mode()
	if archive:
		paretoString = population_as_string(collection=archive)
		print('---------------- Current VALIDATION PARETO Front -------------------')
		for p in paretoString:
			print p.rstrip()   # remove the '\n' from end of line, `print` will line return anyway.
	print('--------------------------------------------------------------------')
	for ind in archive:
		ind.target_mode()


def file_observer(population, num_generations, num_evaluations, args):
	"""
	Function is taken from inspyred such that it can be altered for the needs of this project. Namely, that the two
	output files do not have to be passed as open file objects, but rather as strings indicating file paths.

	-------- ORIGINAL COMMENTS --------
	Print the output of the evolutionary computation to a file.

	This function saves the results of the evolutionary computation
	to two files. The first file, which by default is named
	'inspyred-statistics-file-<timestamp>.csv', contains the basic
	generational statistics of the population throughout the run
	(worst, best, median, and average fitness and standard deviation
	of the fitness values). The second file, which by default is named
	'inspyred-individuals-file-<timestamp>.csv', contains every individual
	during each generation of the run. Both files may be passed to the
	function as keyword arguments (see below).

	The format of each line of the statistics file is as follows::

	   generation number, population size, worst, best, median, average, standard deviation

	The format of each line of the individuals file is as follows::

	   generation number, individual number, fitness, string representation of candidate

	.. note::

	   This function makes use of the ``inspyred.ec.analysis.fitness_statistics``
	   function, so it is subject to the same requirements.

	.. Arguments:
	   population -- the population of Individuals
	   num_generations -- the number of elapsed generations
	   num_evaluations -- the number of candidate solution evaluations
	   args -- a dictionary of keyword arguments

	Optional keyword arguments in args:

	- *statistics_file* -- a file object (default: see text)
	- *individuals_file* -- a file object (default: see text)

	"""
	try:
		statisticsFileName = args['statistics_file']
	except KeyError:
		statisticsFileName = 'inspyred-statistics-file-{0}.csv'.format(time.strftime('%m%d%Y-%H%M%S'))
		args['statistics_file'] = statisticsFileName
	try:
		individualsFileName = args['individuals_file']
	except KeyError:
		individualsFileName = 'inspyred-individuals-file-{0}.csv'.format(time.strftime('%m%d%Y-%H%M%S'))
		args['individuals_file'] = individualsFileName
	# open file to append information.
	statistics_file = open(statisticsFileName, 'a')
	individuals_file = open(individualsFileName, 'a')

	stats = inspyred.ec.analysis.fitness_statistics(population)
	worst_fit = stats['worst']
	best_fit = stats['best']
	avg_fit = stats['mean']
	med_fit = stats['median']
	std_fit = stats['std']

	statistics_file.write('{0}, {1}, {2}, {3}, {4}, {5}, {6}\n' \
						  .format(num_generations, len(population), worst_fit, best_fit, med_fit, avg_fit, std_fit))
	for i, p in enumerate(population):
		individuals_file.write('{0}, {1}, {2}, {3}\n'.format(num_generations, i, p.fitness, str(p.candidate)))
	statistics_file.close()
	individuals_file.close()


def pareto_creation_generation_CDF(population, num_generations, num_evaluations, args):
	training_cdf = motilityProfiling.stats.ecdf([ind.generation for ind in args['_ec'].archive])
	validation_cdf = motilityProfiling.stats.ecdf([ind.generation for ind in args['_ec'].validation_archive])
	D1X = [record[0] for record in training_cdf]
	D1Y = [record[1] for record in training_cdf]
	D2X = [record[0] for record in validation_cdf]
	D2Y = [record[1] for record in validation_cdf]
	plt.clf()
	p1, = plt.plot(D1X, D1Y)
	p2, = plt.plot(D2X,D2Y)
	p3, = plt.plot((0,D2X[-1]), (0.0, 1.0), 'r')
	plt.legend([p1, p2], ['training', 'validation'], loc='lower right')
	plt.xlabel('Creation generation')
	plt.ylabel('Proportion')
	plt.gca().grid(True)   # turn on grid lines.
	font = {'size'   : 18}
	plt.rc('font', **font)
	filename = args['problem'].get_results_directory() + '/pareto_creation_generations.png'
	plt.savefig(filename, dpi=300)


def pareto_front_summary_csv(population, num_generations, num_evaluations, args):
	"""
	Print the final pareto front.
	#. Create the title using the configuration of the run
	#. Create the header using the parameters to calibrate and outputs to measure maps in the simulation
	#. For each individual, get the parameter values and the finalArchive
	#. Append these to a list and then join to create a final string
	#. Write the string to a file and print to screen

	:param finalArchive: The final finalArchive in the inspyred archive
	:param resultsFile: The file path of a results file to create
	:param simulation: The simulation base object under calibration
	"""
	def process_archive(archive, resultsFile):
		# list of strings, representing the results of calibration (best individuals).
		calibrator = args['problem']
		output = [('Final Pareto Front \nPopulation Size: {0} - Number of Generations {1} - '
						'Number of runs per candidate {2} - Seed {3}')
			.format(calibrator.get_population_size(), calibrator.get_max_generations(),
		            calibrator.get_replicates(), args['random_seed'])]
		headerList = []
		for t in calibrator.get_target_names():
			headerList.append(t)
		for o in calibrator.get_objective_names():
			headerList.append(o)

		headerList.append('data Path')
		output.append(','.join(headerList))

		for individual in archive:
			individualResultsList = []
			for i in xrange(0, len(individual.candidate)):
				individualResultsList.append(individual.candidate[i])
			for i in xrange(0, len(individual.fitness)):
				individualResultsList.append(individual.fitness[i])
			individualResultsList.append(individual.getDataPath())

			individualResults = ",".join([str(i) for i in individualResultsList])
			output.append(individualResults)

		results = "\n".join(output)
		# Prepare file
		outputFileDirectory = os.path.dirname(resultsFile)
		directory_helper.safeMakeDirectory(outputFileDirectory)
		try:
			with open(resultsFile, 'w') as sf:
				sf.write(results)
		except Exception:
			logger.exception("Failed to create results file at %s", resultsFile)
		logger.info('Results saved to %s', resultsFile)

	target_archive = args['_ec'].archive
	validation_archive = args['_ec'].validation_archive
	target_results_file = args['pareto_target_summary_file']
	validation_results_file = args['pareto_validation_summary_file']
	process_archive(archive=target_archive, resultsFile=target_results_file)
	process_archive(archive=validation_archive, resultsFile=validation_results_file)


deleted_pareto_members = []


class ParetoIndividualData:
	""" Collects together data pertaining to a single individual on a pareto front. """
	def __init__(self, pareto_path, cand_name, individual):
		self.pareto_path = pareto_path
		self.cand_name = cand_name
		self.individual = individual


def create_frontData(individual, prefix, calibrator):
	gc = individual.getDataPath()		# generation and candidate ID.
	k = gc.rfind('/')			        # remove the path preceding the generation and candidate.
	gc = gc[k + 1:]
	cand_name = prefix + gc
	paretoDir = os.path.join(calibrator.get_results_directory(), cand_name)
	return ParetoIndividualData(pareto_path=paretoDir, cand_name=cand_name, individual=individual)


def process_individual(pareto_individual, calibrator, args):
	import shutil
	try:
		# copy individual contents into pareto directory.
		shutil.copytree(pareto_individual.individual.getDataPath(), pareto_individual.pareto_path)
	except OSError as e:
		print e.strerror
		print ' attempting to copy {src} to {dst}'.format(src=pareto_individual.individual.getDataPath(), dst=pareto_individual.pareto_path)
		print ' pareto individuals cand name = {name}'.format(name=pareto_individual.cand_name)
		print ' the current target front  = '
		for ind in args['_ec'].archive:
			print ind.getDataPath()
		print ' the current validation front  = '
		for ind in args['_ec'].validation_archive:
			print ind.getDataPath()

	paramFile = os.path.join(pareto_individual.pareto_path, pareto_individual.cand_name + '.xml')
	# generate graphs in pareto directory.
	calibrator.evaluatorHandler.evaluateCandidate(cand=pareto_individual.individual.candidate,
	        candDir=pareto_individual.pareto_path, paramFile=paramFile, graphs=True, execute=False)


def collate_pareto_front(population, num_generations, num_evaluations, args):
	"""
	Executes simulation with supplied individuals, in this case the final pareto front.
	"""
	import glob
	import shutil
	import os
	calibrator = args['problem']
	# gather the directories of the previous generation's pareto fronts (both target & validation)
	files = glob.glob(os.path.join(calibrator.get_results_directory(), 'p_t-*')) \
	      + glob.glob(os.path.join(calibrator.get_results_directory(), 'p_v-*'))

	# build directory names for latest parteo front, and don't delete these (don't need to re-run them either)
	current_pareto_individuals = []
	for ind in args['_ec'].archive:
		current_pareto_individuals.append(create_frontData(ind, 'p_t-', calibrator))
	for ind in args['_ec'].validation_archive:
		current_pareto_individuals.append(create_frontData(ind, 'p_v-', calibrator))

	#DEBUG checking that data paths and pareto paths match.
	print 'COLLATE: checking that data paths and pareto paths match'
	for c in current_pareto_individuals:
		print 'pareto-member: cand name {cn}, data path {dp}, pareto path {pp}'.format(cn=c.cand_name, dp=c.individual.getDataPath(), pp=c.pareto_path)
	print 'COLLATE: done. '
	# END DEBUG

	# only need to delete folders no longer on the front.
	delete_files = list(set(files) - set([f.pareto_path for f in current_pareto_individuals]))
	for directory in delete_files:
		deleted_pareto_members.append(directory)
		print 'deleting dir {dir:s}, no longer a Pareto-front member'.format(dir=directory)
		shutil.rmtree(directory)
	# establish which new pareto front members haven't already been written to file system.
	new_members = [p for p in current_pareto_individuals if p.pareto_path not in files]
	# only process individuals new to the front.
	for individual in new_members:
		if individual.pareto_path in deleted_pareto_members:
			message = 'DISASTER! Barred pareto member, previously deleted, is back on the front?! {dir}'.format(dir=individual.pareto_path)
			print message
		if individual.pareto_path not in files:
			process_individual(individual, calibrator, args)
