# Supplementary material for: Leukocyte Motility Models Assessed through Simulation and Multi-objective Optimization-Based Model Selection
Source: PLoS Comput Biol. 2016 Sep 2;12(9):e1005082. doi: 10.1371/journal.pcbi.1005082 (PMC5010290; doi:10.1371/journal.pcbi.1005082)
Supplement: S1 Software — (ZIP) [file pcbi.1005082.s038.zip › optimisation/calibration/tcell_calib/tc_calibrator.py]

"""
    This program is free software: you can redistribute it and/or modify
    it under the terms of the GNU General Public License as published by
    the Free Software Foundation, either version 3 of the License, or
    (at your option) any later version.

    This program is distributed in the hope that it will be useful,
    but WITHOUT ANY WARRANTY; without even the implied warranty of
    MERCHANTABILITY or FITNESS FOR A PARTICULAR PURPOSE.  See the
    GNU General Public License for more details.

    You should have received a copy of the GNU General Public License
    along with this program.  If not, see <http://www.gnu.org/licenses/>.

    Mark N. Read, 2016.

@author: Mark Read
"""

import logging
import calibration.tcell_calib.tc_evaluator as tc_evaluator
import calibration.tcell_calib.tc_config as tc_config
from calibration.calibrator_base import CalibratorBase
import calibration.generator as generator
import calibration.bounder as bounder


logger = logging.getLogger(__name__)


class TCellCalibrator(CalibratorBase):
	"""
	Class used by the calibration_framework.py for automated calibration.
	"""
	def __init__(self):
		"""
		TODO FILL THIS OUT
		"""
		logger.info('\n---------- STARTING NEW SIMULATION ----------')
		self.generatorHandler = generator.CandidateGenerator(tc_config.parametersToCalibrate)
		self.bounderHandler = bounder.Bounder(tc_config.parametersToCalibrate)
		self.evaluatorHandler = tc_evaluator.TCellEvaluator(
			objectives=tc_config.outputsToMeasure,
			template_params_path=tc_config.templateParameterFile,
			params_to_calibrate=tc_config.parametersToCalibrate,
			replicates=self.get_replicates(),
			target_profiles=tc_config.targetProfiles,
			validation_profiles=tc_config.validation_profiles,
			simulation_jar_location=tc_config.simulationJarLocation)
		logger.debug('Initialised NeutroswarmCalibrator')

	def generator(self, random, args):
		"""
		Generate a random individual - an array of parameters values.

		:param random: The random number generator
		:param args: Any other args
		"""
		newCand = self.generatorHandler.generate(random, args)
		return newCand

	def bounder(self, candidate, args):
		"""
		Binds an individual to within the specified parameter value limits.

		:param candidate: A generated candidate (an ordered array of values) from inspyred
		:param args: Args used by inspyred NSGA2 Algorithm
		"""
		newCand = self.bounderHandler.bindCandidate(candidate, args)
		return newCand

	def evaluator(self, candidates, args):
		"""
		Evaluate the list of candidates, and return a list of fitnesses

		:param candidates: Array of generated candidates from inspyred
		:param args: Args used by inspyred
		"""
		fitnesses = self.evaluatorHandler.evaluate(candidates, args)
		return fitnesses

	def get_results_directory(self):
		return tc_config.calibration_directory

	def get_target_names(self):
		return [t['Name'] for t in tc_config.parametersToCalibrate]

	def get_objective_names(self):
		return [o['Name'] for o in tc_config.outputsToMeasure]

	def get_population_size(self):
		return tc_config.populationSize

	def get_max_generations(self):
		return tc_config.maxGenerations

	def get_replicates(self):
		return tc_config.replicates

	def get_validation(self):
		return tc_config.validation()
