# Supplementary material for: Leukocyte Motility Models Assessed through Simulation and Multi-objective Optimization-Based Model Selection
Source: PLoS Comput Biol. 2016 Sep 2;12(9):e1005082. doi: 10.1371/journal.pcbi.1005082 (PMC5010290; doi:10.1371/journal.pcbi.1005082)
Supplement: S1 Software — (ZIP) [file pcbi.1005082.s038.zip › optimisation/calibration/tcell_calib/tc_evaluator.py]

"""
    This program is free software: you can redistribute it and/or modify
    it under the terms of the GNU General Public License as published by
    the Free Software Foundation, either version 3 of the License, or
    (at your option) any later version.

    This program is distributed in the hope that it will be useful,
    but WITHOUT ANY WARRANTY; without even the implied warranty of
    MERCHANTABILITY or FITNESS FOR A PARTICULAR PURPOSE.  See the
    GNU General Public License for more details.

    You should have received a copy of the GNU General Public License
    along with this program.  If not, see <http://www.gnu.org/licenses/>.

    Mark N. Read, 2016.


@author: Mark Read
"""
import os
from calibration.evaluator import Evaluator
import motilityProfiling.buildProfile
import motilityProfiling.contrastProfiles


class TCellEvaluator(Evaluator):
	"""
	Implements the specifics of executing the neutroswarm3D tcell simulation.
	"""
	def __init__(self, objectives, template_params_path, params_to_calibrate, replicates,
	             target_profiles, validation_profiles, simulation_jar_location):
		"""
		:param objectives: a list of dictionary objects, one for each objective. Each dictionary should contain the keys
				{'Name', 'xPath'}. The former is a string, the latter is an xpath for extracting data from xml file.
		:param template_params_path: path to file, used in creating new parameters files.
		:param params_to_calibrate: list of dictionary objects, one object for each parameter being calibrated. Each
				dictionary should contain the keys { 'Name', 'Lower Bound', 'Upper Bound', 'Granularity'}
		:param replicates: integer, number of simulation replicates to perform per candidate evaluation.
		"""
		super(TCellEvaluator, self).__init__(objectives, template_params_path, params_to_calibrate, replicates,
		                                     target_profiles, validation_profiles)
		self.simulation_jar_location = simulation_jar_location
		self.contrastProfilesModule = motilityProfiling.contrastProfiles.contrast

	def execute_simulation(self, candDir, paramFile, execute, graphs, seed=999):
		""" Overridden method.
		:param candDir: directory where simulation output data sould be written
		:param paramFile: path to parameters file
		:param execute: boolean, if the simulation data already exists, then no need to re-execute, set to False.
		:param graphs: boolean, draw graphs when profiling the code?
		:return:
		"""
		# launch the simulation on the computer - simulation data will be written to candidate directory
		if execute:
			command = ('java -Xms600m -Xmx600m -classpath {sim:s}'
					   ':motilityProfiling/lib/mason.17.jar:motilityProfiling/lib/j3dcore.jar:motilityProfiling/lib/j3dutils.jar'
					   ':motilityProfiling/lib/commons-math3-3.5.jar'
					   ' core.SimulationTCell -e 50 -s {seed} -o {dir}  -p {param} > /dev/null')\
				.format(sim=self.simulation_jar_location, dir=candDir, param=paramFile, seed=seed)
			print command
			os.system(command)
		return motilityProfiling.buildProfile.build_profile(directory=candDir, graphs=graphs, trimDisplacement=True)
