# Supplementary material for: Leukocyte Motility Models Assessed through Simulation and Multi-objective Optimization-Based Model Selection
Source: PLoS Comput Biol. 2016 Sep 2;12(9):e1005082. doi: 10.1371/journal.pcbi.1005082 (PMC5010290; doi:10.1371/journal.pcbi.1005082)
Supplement: S1 Software — (ZIP) [file pcbi.1005082.s038.zip › optimisation/calibration/util/directory_helper.py]

"""
    This program is free software: you can redistribute it and/or modify
    it under the terms of the GNU General Public License as published by
    the Free Software Foundation, either version 3 of the License, or
    (at your option) any later version.

    This program is distributed in the hope that it will be useful,
    but WITHOUT ANY WARRANTY; without even the implied warranty of
    MERCHANTABILITY or FITNESS FOR A PARTICULAR PURPOSE.  See the
    GNU General Public License for more details.

    You should have received a copy of the GNU General Public License
    along with this program.  If not, see <http://www.gnu.org/licenses/>.

    Mark N. Read, 2016.

Directory Helper:
General methods for safe handling of directories
"""
import errno
import logging
import os


logger = logging.getLogger(__name__)

def safeMakeDirectory(outputDirectory):
        # Create File
    if not os.path.exists(outputDirectory):
        try: os.makedirs(outputDirectory)
        except OSError, err:
            # Reraise the error unless it's about an already existing directory
            if err.errno != errno.EEXIST or not os.path.isdir(outputDirectory):
                logger.exception('Failed to create directory at %s', outputDirectory)
                raise
