# Supplementary material for: Leukocyte Motility Models Assessed through Simulation and Multi-objective Optimization-Based Model Selection
Source: PLoS Comput Biol. 2016 Sep 2;12(9):e1005082. doi: 10.1371/journal.pcbi.1005082 (PMC5010290; doi:10.1371/journal.pcbi.1005082)
Supplement: S1 Software — (ZIP) [file pcbi.1005082.s038.zip › optimisation/calibration/util/random_generator.py]

"""
    This program is free software: you can redistribute it and/or modify
    it under the terms of the GNU General Public License as published by
    the Free Software Foundation, either version 3 of the License, or
    (at your option) any later version.

    This program is distributed in the hope that it will be useful,
    but WITHOUT ANY WARRANTY; without even the implied warranty of
    MERCHANTABILITY or FITNESS FOR A PARTICULAR PURPOSE.  See the
    GNU General Public License for more details.

    You should have received a copy of the GNU General Public License
    along with this program.  If not, see <http://www.gnu.org/licenses/>.

    Mark N. Read, 2016.


Random number generator helper. Used for candidate generation
"""


def myRound(numberToRound, granularity, prec=4):
    """
    Python round function only rounds to decimal places not step size.
    This function can round a given number to a desired granularity
    :param numberToRound: Input number
    :param granularity:
    :param prec: Can specify a number of significant figures to round answer to.
    """
    return round(granularity * round(float(numberToRound) / granularity), prec)


def generateRandomNumberInRangeWithGranularity(random, upperBound, lowerBound, granularity):
    """
    Create a random number in a given range with a specific step size
    :param upperBound: Upper Bound to limit to
    :param lowerBound: Lower Bound to limit to
    :param granularity: Granularity of generated number.
    """
    randomNumber = random.uniform(upperBound, lowerBound)
    roundedNumber = myRound(randomNumber, granularity)
    return roundedNumber
