# Supplementary material for: Leukocyte Motility Models Assessed through Simulation and Multi-objective Optimization-Based Model Selection
Source: PLoS Comput Biol. 2016 Sep 2;12(9):e1005082. doi: 10.1371/journal.pcbi.1005082 (PMC5010290; doi:10.1371/journal.pcbi.1005082)
Supplement: S1 Software — (ZIP) [file pcbi.1005082.s038.zip › optimisation/motilityProfiling/buildProfile.py]

"""
    This program is free software: you can redistribute it and/or modify
    it under the terms of the GNU General Public License as published by
    the Free Software Foundation, either version 3 of the License, or
    (at your option) any later version.

    This program is distributed in the hope that it will be useful,
    but WITHOUT ANY WARRANTY; without even the implied warranty of
    MERCHANTABILITY or FITNESS FOR A PARTICULAR PURPOSE.  See the
    GNU General Public License for more details.

    You should have received a copy of the GNU General Public License
    along with this program.  If not, see <http://www.gnu.org/licenses/>.

    Mark N. Read, 2016.


This module concerns building a statistical build_profile based only on a single
experiment, as visualised and analysed using Imaris.

Can be imported into another module and run as follows:
"
import buildProfile
buildProfile("<directory to the data>", True)  # this will draw graphs.
"

But can also be run from the terminal:

$> python buildProfile.py <directory fo data>

It grabs the data from the supplied directory. There are no restrictions on
what the directory is named, and likewise the csv files contained therein.
These csv files are generated by Imaris, and the last parts of their names
should not be changed. Examine the code below to see what these non-changeable
parts of the file names are.

The "position" data should be in the following format (note the \n characters, newlines. This is standard output from
IMARIS, as used for our experiments):

"


Position
 ====================
Position X,Position Y,Position Z,Unit,Category,Collection,Time,Parent,ID,
4.408,88.355,119.002,um,Spot,Position,1,1000000000,0,
4.769,86.388,119.813,um,Spot,Position,2,1000000000,29,
2.663,90.139,115.084,um,Spot,Position,3,1000000000,59,
0.415,103.320,114.931,um,Spot,Position,4,1000000000,90,
2.329,105.408,114.344,um,Spot,Position,5,1000000000,155,
9.675,112.453,106.225,um,Spot,Position,6,1000000000,159,
3.508,128.050,105.981,um,Spot,Position,7,1000000000,196,
0.415,139.243,102.948,um,Spot,Position,8,1000000000,230,
47.112,58.657,155.990,um,Spot,Position,1,1000000001,1,
47.591,64.326,158.145,um,Spot,Position,3,1000000001,60,
47.914,64.871,158.880,um,Spot,Position,5,1000000001,122,
48.001,64.755,160.805,um,Spot,Position,8,1000000001,231,
47.386,56.301,160.604,um,Spot,Position,10,1000000001,320,
47.740,57.029,160.804,um,Spot,Position,11,1000000001,369,
48.291,62.130,160.841,um,Spot,Position,14,1000000001,515,
... and so on ...
"

The "TimeIndex" data should look like this (again noting \n):
"

Time Index
 ====================
Time [ms],1000000006,,
0,0.000,,
44997,1.000,,
90017,2.000,,
135013,3.000,,
180030,4.000,,
225029,5.000,,
270046,6.000,,
315055,7.000,,
360060,8.000,,
405066,9.000,,
450086,10.000,,
495086,11.000,,
"

This is all fairly easily altered if your data is in another format.

Mark N. Read.
"""

import matplotlib
matplotlib.use('Agg')   # Force matplotlib to not use any Xwindows backend. Must be called before any pyplot import.
from matplotlib import rcParams
rcParams.update({'figure.autolayout': True})
import matplotlib.pyplot as plt
import numpy as np
import scipy.stats
import os
import fnmatch
import math
from collections import defaultdict	# used for creating 2D dictionaries.
import sys							# provides access to command line arguments.
import stats
import geometry
import random


class DistanceAngle:
	def __init__(self, angle, distance):
		self.angle = angle
		self.distance = distance


def plot_histogram(data, filename, xlabel, ylabel, xLim=None, title=None):
	""" Generic method for plotting a histogram. """
	if not data:
		# list is empty!
		print 'WARNING: cannot create plot ' + filename + ' as no data was supplied to plot.'
		return
	data = [d for d in data if not math.isnan(d)]   # remove 'nan' from data.
	plt.clf()
	plt.hist(data)
	plt.xlabel(xlabel)
	plt.ylabel(ylabel)
	if xLim:
		plt.xlim(xLim)
	if title:
		plt.title(title)
	font = {'size'   : 18}
	plt.rc('font', **font)
	plt.savefig(filename, dpi=300)


def plotCDFs(dist1, dist2, d1name, d2name, xlabel, filename, title=None, dist3=None, d3name=None):
	"""
	Calculates cumulative distribution functions for the two supplied
	empirical distributions, and plots the two CDFs atop one another.
	"""
	plt.clf()
	cdf1 = stats.ecdf(dist1)
	cdf2 = stats.ecdf(dist2)
	D1X = [record[0] for record in cdf1]
	D1Y = [record[1] for record in cdf1]
	D2X = [record[0] for record in cdf2]
	D2Y = [record[1] for record in cdf2]
	p1, = plt.plot(D1X, D1Y)
	p2, = plt.plot(D2X, D2Y)
	plt.legend([p1, p2], [d1name, d2name], loc='lower right')
	if dist3:
		cdf3 = stats.ecdf(dist3)
		D3X = [record[0] for record in cdf3]
		D3Y = [record[1] for record in cdf3]
		p3, = plt.plot(D3X, D3Y)
		plt.legend([p1, p2, p3], [d1name, d2name, d3name])
# 	plt.xscale('log')
# 	plt.xlim((0.1,100.0))
	plt.xlabel(xlabel)
	plt.ylabel('Proportion')
	if title:
		plt.title(title)
	plt.gca().grid(True)   # turn on grid lines.
	font = {'size'   : 18}
	plt.rc('font', **font)
	plt.savefig(filename, dpi=300)


def plotCDF(dist1, xlabel, filename, title=None):
	"""
	Calculates cumulative distribution functions for the two supplied
	empirical distributions, and plots the two CDFs atop one another.
	"""
	plt.clf()
	cdf1 = stats.ecdf(dist1)
	D1X = [record[0] for record in cdf1]
	D1Y = [record[1] for record in cdf1]
	p1, = plt.plot(D1X, D1Y)
# 	plt.xscale('log')
# 	plt.xlim((0.1,100.0))
	plt.xlabel(xlabel)
	plt.ylabel('Proportion')
	if title:
		plt.title(title)
	plt.gca().grid(True)   # turn on grid lines.
	font = {'size'   : 18}
	plt.rc('font', **font)
	plt.savefig(filename, dpi=300)


class Track:
	class Position:
		"""
		Position of a cell in time and space. Can be assigned None as values if the track was temporarily lost by
		IMARIS.
		"""
		def __init__(self, x, y, z, time, timeID):
			# these values are drawn straight from the input data.
			self.x = x
			self.y = y
			self.z = z
			self.time = time  # the timestamp (in absolute real time) of this spatial-temporal position.
			self.timeID = timeID
			# these values have to be post-processed.
			self.displacement = None   # how far the cell moved from previous time step to this one.
			self.displacementVector = None   # tuple (x,y,z) of displacement in each axis from previous step to this one.
			self.total_displacement = 0.0   # displacement from track's starting point to the position at this time.
			self.total_displacement_squared = 0.0   # displacement from track's starting point squared.
			self.turn = None  # the angular velocity through which the cell pitched from prev time step to this one.
			self.roll = None  # the angular velocity through which the cell rolled from prev time step to this one.
			self.speed = None  # speed of cell, from last time step to this one.
			self.speed_acceleration = None
			self.turn_acceleration = None
			# set to True if this position is part of an interpolation to fix broken tracks.
			self.interpolated = False

		def tracked(self):
			"""
			Returns true if the cell's location at this time was known. Position objects are created even for times when
			the cell position is not known. However, this has implications on some statistics, hence this method.
			"""
			return self.x is not None and self.y is not None and self.z is not None

		def __str__(self):
			return 'Position: x = ' + str(self.x) + ', y = ' + str(self.y) + ', z = ' + str(self.z) + ', time = ' + str(self.time)

	def __init__(self, id, timestep_s):
		self.ID = id
		self.positions = []  # list of Position objects, the cell's position in space and time.
		self.timestep_s = timestep_s
		self.timestep_min = timestep_s/60.0  # the time step, in minutes.
		self.broken = False    # True if there is missing spatial position data for this track.

		self.displacement = None   # displacement of the entire track.
		self.duration = None    # duration for which this track existed, in minutes.
		self.length = None
		self.meander = None
		self.displacements = []		# how far the cell moves each time step.
		# used for calculating displacements occurring over a given time frame. Displacements are captured from
		# anywhere in the time series, not only absolute time from 0.
		self.deltaT_displacements = dict()   # [deltaT] = list( displacements )
		self.deltaT_displacements_sq = dict()   # same as above, but all values are squared.
		# as for deltaT_displacements, but broken down into each axis. [deltaT] = list( tuple(dX, dY, dZ) )
		self.deltaT_displacementsComponents = dict()

		self.positionX = []		# x, y and z coordinates at points in time.
		self.positionY = []
		self.positionZ = []
		self.times = []			# records the time-steps at which tracking data is available. In seconds.
		self.timeIDs = []       # log from 0 to end of which samples are present (can be gaps if IMARIS loses cell)
		self.turns = []			# cell's rotational velocity, in degrees/min, at each timestep.
		self.rolls = [] 		# list of rotational velocities through which cell rolls along its x-axis.
		self.speeds = []		# list of speeds at each time point, in micrometers (um) / min. .
		self.turnAccelerations = []
		self.speedAccelerations = []
		self.interpolate = None  # stores original setting in case track must be re-summarised at later point.

	def logPosition(self, x, y, z, time, timeIter):
		"""
		`time` represents a cumulative count of time since the track began (which is not necessarily the same as
		when other tracks began).
		"""
		# deal with cases where a record is missing because IMARIS lost a cell, but found it thereafter.
		if self.positions:   # check list is not empty.
			while self.positions[-1].timeID + 1 < timeIter:
				# if previous entry was not one iteration prior to this one, then add in a placeholder. Most likely
				# IMARIS lost the cell for a time.
				self.positions.append(Track.Position(x=None, y=None, z=None, time=None, timeID=timeIter))
				self.broken = True    # record that there is missing data for this track.
		self.positions.append(Track.Position(x, y, z, time, timeIter))

	def meanSpeed(self):
		speeds = [p.speed for p in self.positions if (p.speed is not None and not math.isnan(p.speed))]
		if speeds:  # if list is not empty
			return np.mean(speeds)
		return float('nan')

	def medianSpeed(self):
		""" median speed of this track """
		speeds = [p.speed for p in self.positions if (p.speed is not None and not math.isnan(p.speed))]
		if speeds:  # if list is not empty
			return np.median(speeds)
		return float('nan')

	def irqSpeed(self):
		""" inter-quartile range of speeds of this track """
		speeds = [p.speed for p in self.positions if (p.speed is not None and not math.isnan(p.speed))]
		if speeds:  # check list is not empty.
			q75, q25 = np.percentile(speeds, [75,25])
			return q75 - q25    # IRQ is the difference between 75th and 25th percentiles.
		return float('nan')

	def medianTurn(self):
		turns = [p.turn for p in self.positions if (p.turn is not None and not math.isnan(p.turn))]
		if turns:   # check list not empty
			return np.median(turns)
		return float('nan')

	def irqTurn(self):
		turns = [p.turn for p in self.positions if (p.turn is not None and not math.isnan(p.turn))]
		if turns:
			q75, q25 = np.percentile(turns, [75,25])
			return q75 - q25
		return float('nan')

	def medianRoll(self):
		rolls = [p.roll for p in self.positions if (p.roll is not None and not math.isnan(p.roll))]
		if rolls:   # check list not empty
			return np.median(rolls)
		return float('nan')

	def irqRoll(self):
		rolls = [p.roll for p in self.positions if (p.roll is not None and not math.isnan(p.roll))]
		if rolls:
			q75, q25 = np.percentile(rolls, [75,25])
			return q75 - q25
		return float('nan')

	def get_num_samples(self):
		"""  Returns the number of time-samples comprising this track.  """
		return len(self.positions)

	def interpolate_missing_data(self):
		"""
		Interpolates track locations (positions) for times at which no data exists. This happens when IMARIS loses
		track of a cell. Performs a linear interpolation (straight line, positions evenly spaced along it).
		"""
		if not self.broken:
			return
		# have to deal with multiple breaks.
		start_i = 0
		while start_i < len(self.positions)-1:  # -1 because the last item can't be un-tracked.
			# iterate from start of the list to the end of the list.
			next_p = self.positions[start_i + 1]
			if not next_p.tracked():
				# start_i is last tracked data point before track lost. Ignore interpolated data.
				end_i = start_i + 1  # end is the first lost data point.
				while not self.positions[end_i].tracked():
					# search for the start of tracked data. end_i will point to the first tracked item.
					end_i += 1
				# at this point, end_i points to the start of tracked data. Must interpolate between.
				# number of gaps (steps) missing. If there are 4 missing point, then there are 5 gaps.
				# eg, 5...(6)...7. If 6 is missing, then 1 missing data point, two gaps. 7 - 5 = 2.
				missing_steps = end_i - start_i
				dx = self.positions[end_i].x - self.positions[start_i].x
				dy = self.positions[end_i].y - self.positions[start_i].y
				dz = self.positions[end_i].z - self.positions[start_i].z
				dxi = dx / missing_steps
				dyi = dy / missing_steps
				dzi = dz / missing_steps
				# assign the missing data points through interpolation.
				for subject_i in range(start_i + 1, end_i):   # goes up to end_i, but does not include it.
					self.positions[subject_i].x = self.positions[subject_i - 1].x + dxi
					self.positions[subject_i].y = self.positions[subject_i - 1].y + dyi
					self.positions[subject_i].z = self.positions[subject_i - 1].z + dzi
					self.positions[subject_i].interpolated = True
				start_i = end_i
			else:
				start_i += 1
		self.broken = False

	def summaryStats(self, interpolate=False):
		"""
		Call when all positions have been logged for the track. It will calculate speeds, length, displacement,
		meandering indexes, etc.
		"""
		if interpolate:
			# interpolation very useful for calculating meandering indexes. >50% of tracks are broken, so if no
			# interpolation is performed, then a low 'n' for track-level metrics (such as meandering index) results.
			# Note however that linear interpolation results in a lot of zero turns and constant (identical) speeds.
			# Interpolated speed and turn data should probably be ignored.
			self.interpolate_missing_data()
		# calculate track duration, and convert from seconds to minutes
		self.duration = (self.positions[-1].time - self.positions[0].time) / 60.0   # in minutes
		#self.timestep_min = self.duration / float(len(self.positions)-1)   # calculate the average time step in minutes.
		for j in range(1, len(self.positions)):
			# track must have at least 2 positions to proceed here.
			pi = self.positions[j-1]
			pj = self.positions[j]
			if pi.tracked() and pj.tracked():   # can only be calculated for consecutive tracked positions.
				diff = (pj.x - pi.x,
						pj.y - pi.y,
						pj.z - pi.z)
				pj.displacementVector = diff
				length = geometry.vector_length(diff)

				pj.displacement = length
				# not calculated for time step = NaN, because only 1 position (see above for loop).
				# exclude this calculation for interpolated data.
				if not (pj.interpolated or pi.interpolated):
					pj.speed = length / self.timestep_min    # speed in microns / minute.
		# calculate displacement. Calculated even if this is a broken track.
		v = (self.positions[-1].x - self.positions[0].x,
			 self.positions[-1].y - self.positions[0].y,
			 self.positions[-1].z - self.positions[0].z,)
		self.displacement = geometry.vector_length(v)
		# calculate track length. Can only do this for unbroken tracks (can't know true length if missing spatial
		# position data.
		if not self.broken:
			self.length = sum(p.displacement for p in self.positions if p.displacement is not None)
			if self.length != 0.0:
				self.meander = self.displacement / self.length
		self._calculate_turns()
		self._calculate_roll_rotations()
		self.interpolate = interpolate   # store for use later.
		self._calculate_deltaT_displacements()

	def _calculate_turns(self):
		"""
		Calculate the turns in the track, as degrees. There are two less of these than positions recorded, since no
		turn can be calculated for the first and last positions.
		"""
		for j in range(1, len(self.positions)):
			# track must have at least 2 positions to proceed here.
			pi = self.positions[j-1]
			pj = self.positions[j]
			# must have both displacement vectors, but we exclude interpolated data (as it results in zero turns)
			if (pi.displacementVector and pj.displacementVector) and not (pi.interpolated or pj.interpolated):
				try:
					# rotation speed in degrees / min.
					pj.turn = geometry.angle_between_vectors(pi.displacementVector, pj.displacementVector) \
					          / self.timestep_min
				except geometry.InvalidAngleException:
					pass

	def _calculate_roll_rotations(self):
		"""
		Calculate the rotational velocity of the cell's roll. This is done by considering three movement vectors, the
		previous, the current and the next. If we assume a cell always turns by changing it's pitch by turning in the
		y-x-plane (ie, turning around the z-axis), then the roll can be defined by how that plane changes when the
		cell rolls along its x-axis.

		The plane of pitch-shift is calculated between the previous and current
		displacement vectors, and then again for the current and next displacement vectors. The angle between
		these planes gives the roll.
		"""
		for i in range(1, len(self.positions) - 1):
			# track must have at least 2 positions to proceed here.
			pu = self.positions[i-1]
			pv = self.positions[i]
			pw = self.positions[i+1]
			if pu.displacementVector and pv.displacementVector and pw.displacementVector\
					and not (pu.interpolated or pv.interpolated or pw.interpolated):
				u = self.positions[i-1].displacementVector
				v = self.positions[i].displacementVector
				w = self.positions[i+1].displacementVector
				# if at least one vector is zero-length, then roll can't be calculated.
				# if at least one vector is zero-length, then roll can't be calculated.
				if geometry.vector_length2(v) * geometry.vector_length2(w) * geometry.vector_length2(u) != 0.0:
					# projecting U onto V gives u1. u1 + u2 = u, hence we can calculate u2. u2 is the vector lying on the
					# plane UV that is perpendicular to v.
					u1 = geometry.vector_projection(u, v)
					(u1x, u1y, u1z) = u1
					u2 = (-1.0 * (u[0] - u1x),		# invert this vector, so that it points away from v, not towards it.
						  -1.0 * (u[1] - u1y),		# hence, both w2 and u2 will point away from v.
						  -1.0 * (u[2] - u1z))
					# do the same again for W onto V. u2 and w2 will both be perpendicular to v (just as u1 and w1 are
					# parallel to it).
					w1 = geometry.vector_projection(w, v)
					(w1x, w1y, w1z) = w1
					w2 = (w[0] - w1x,
						  w[1] - w1y,
						  w[2] - w1z)
					if geometry.vector_length2(u2) * geometry.vector_length2(w2) != 0.0:
						# calculate the changes in roll, based on angles between successive orientations.
						angle = geometry.angle_between_vectors(u2, w2)
						# rolling 180 degrees and then pitching in positive angle is the same as not rolling and applying
						# a negative pitch. Don't want two ways of expressing the same data, so convert rolls accordingly.
						# This can happen when a cell's movement crosses the x-axis, the cross product calculated to
						# rotate v and w along the x-axis inverses, and so the cell appears up side down.
						if angle >= 179.0: angle = 0.0		# use >178 to allow for precision errors.
						rotVel = angle / self.timestep_min   # convert to rotational velocity.
						self.positions[i].roll = rotVel

	def _calculate_deltaT_displacements(self):
		# iterate over all possible delta Ts, in terms of recorded data (not actual time).
		for d in range(1, len(self.positions)-1):
			deltaT = d * self.timestep_s
			# these variables are dictionaries, indexed by deltaT.
			self.deltaT_displacements[deltaT] = []
			self.deltaT_displacements_sq[deltaT] = []
			self.deltaT_displacementsComponents[deltaT] = []  # this one will be populated by tuples (dX, dY, dZ)
			for i in range(0, len(self.positions)-d):
				# can't be done for positions where cell was untracked.
				if self.positions[i+d].tracked() and self.positions[i].tracked():
					vector = (  self.positions[i+d].x - self.positions[i].x,
								self.positions[i+d].y - self.positions[i].y,
								self.positions[i+d].z - self.positions[i].z)
					disp = geometry.vector_length(vector)
					disp_sq = disp * disp
					self.deltaT_displacements[deltaT].append(disp)
					self.deltaT_displacements_sq[deltaT].append(disp_sq)
					self.deltaT_displacementsComponents[deltaT].append(vector)


class Profile:
	"""
	Constructs a build_profile of the tracks in a movie/experiment. A build_profile encapsulates, and summarises,
	many tracks.
	"""

	class TeleportPoint:
		"""
		Class for encapsulating data pertaining to track starts and finishes that appear/disappear in the middle
		of the imaging volume, in the middle of the experiment.
		"""
		def __init__(self, x, y, z, time, track, start=False):
			self.x = x
			self.y = y
			self.z = z
			self.time = time   # timestamp of when this track occurred.
			self.track = track
			self.start = start  # if false, represents the end of a track.

	def __init__(self, tracks, trimDisplacement=True, joinTracks=False):
		"""
		:param
		  tracks: list of Track objects, comprising this profile.
		  trimDisplacement: set to true, tracks are discarded if their displacement is too small.
		"""
		# keep only tracks that are >27 micro-meters in displacement.
		if trimDisplacement:
			self.tracks = [t for t in tracks if t.displacement >= 27.0]
			print 'excluding {} tracks, out of {}. on the basis of insufficient displacement.'\
				.format(len(tracks)-len(self.tracks), len(tracks))
		else:
			self.tracks = tracks
		# if the track doesn't have enough data to calculate a median speed, throw it out.
		self.tracks = [t for t in self.tracks if not np.isnan(t.medianSpeed())]
		# same for track median turns.
		self.tracks = [t for t in self.tracks if not np.isnan(t.medianTurn())]

		broken = [t for t in self.tracks if t.broken]
		if len(self.tracks):
			percent_broken = 100.0 * len(broken) / len(self.tracks)
		else:
			percent_broken = -1.0
		print (str(len(broken)) + ' broken tracks in profile, out of ' + str(len(self.tracks)) +
		       ', = ' + str(percent_broken) + ' percent.')
		# calculate metrics based on tracks in profile.
		self.duration = [t.duration for t in self.tracks]
		self.length = [t.length for t in self.tracks]
		self.displacement = [t.displacement for t in self.tracks]
		self.meander = [t.meander for t in self.tracks]
		self.medSpd = [t.medianSpeed() for t in self.tracks if not math.isnan(t.medianSpeed())]
		self.irqSpd = [t.irqSpeed() for t in self.tracks if not math.isnan(t.irqSpeed())]
		self.medTurn = [t.medianTurn() for t in self.tracks if not math.isnan(t.medianTurn())]
		self.irqTurn = [t.irqTurn() for t in self.tracks if not math.isnan(t.irqTurn())]
		self.medRoll = [t.medianRoll() for t in self.tracks if not math.isnan(t.medianRoll())]
		self.irqRoll = [t.irqRoll() for t in self.tracks if not math.isnan(t.irqRoll())]

		# stores a list of tracks that either start or end in the imaging volume, part way through experiment (not the
		# start or end!)
		if joinTracks:
			self.teleport_tracks = []
			self.teleport_ends = []
			self.teleport_starts = []
			self.analyse_cell_disappearances()
			self.join_teleport_tracks()

	def analyse_cell_entries_imaging_volume(self):
		starters = [t for t in self.tracks if t.positions[0].time == 0.0]
		numStarters = len(starters)
		numEntries = len(self.tracks) - numStarters
		print ''
		print 'calculating cell entries into the imaging volume...'
		print str(numStarters) + ' cells resided in the imaging volume at time 0.'
		print str(numEntries) + ' cells subsequently entered the imaging volume thereafter.'
		print str(len(self.tracks)) + ' cells in total.'
		print ''

	def collate_speeds(self):
		""" Collects together all the speeds from all the tracks in this profile. """
		allSpeeds = [p.speed for t in self.tracks for p in t.positions if (p.speed is not None and not math.isnan(p.speed))]
		return allSpeeds

	def collate_turns(self):
		""" Collects together all the turns from all the tracks (that have turn info) in this profile. """
		allTurns = [p.turn for t in self.tracks for p in t.positions if (p.turn is not None and not math.isnan(p.turn))]
		return allTurns

	def collate_rolls(self):
		""" Collects together all the roll rotational velocities for all the tracks in this profile. """
		return [p.roll for t in self.tracks for p in t.positions if (p.roll is not None and not math.isnan(p.roll))]

	def collate_meanders(self):
		""" Returns all meandering indexes for tracks in this profiles (only unbroken tracks). """
		return [t.meander for t in self.tracks if t.meander]

	def collate_lengths(self):
		""" Returns all lengths for unbroken tracks in this profile. """
		return [t.length for t in self.tracks if t.length]

	def check_for_duplicates(self):
		"""
		Checks across all tracks in this profile, to ensure that there are no duplicate Position objects. This is a
		check to ensure that track data is not being recorded twice.
		"""
		print '\n\nCHECKING FOR DUPLICATE TRACK DATA\n\n'
		for i in range(0, len(self.tracks)):
			j_indexes = range(0, len(self.tracks))
			j_indexes.remove(i)     # avoid comparison with self.
			for i_pos in self.tracks[i].positions:
				for j in j_indexes:
					for j_pos in self.tracks[j].positions:
						duplicate = (i_pos.x == j_pos.x and i_pos.x is not None) and \
						            (i_pos.y == j_pos.y and i_pos.y is not None) and \
						            (i_pos.z == j_pos.z and i_pos.z is not None)
						if duplicate:
							print 'duplicate track position found:'
							print '   x = {}'.format(i_pos.x)
							print '   y = {}'.format(i_pos.y)
							print '   z = {}'.format(i_pos.z)
							print '   time = {}'.format(i_pos.time)
							print '   i = {}, j = {}'.format(i, j)
		print '\n\nFINISHED\n\n'

	def analyse_cell_disappearances(self):
		def inside_imaging_volume(xpos, ypos, zpos):
			if xpos < x_low or xpos > x_high:
				return False
			if ypos < y_low or ypos > y_high:
				return False
			if zpos < z_low or zpos > z_high:
				return False
			return True

		from collections import Counter
		print '\nAnalysing tracks that appear and disappear in the middle of the imaging volume.'
		xs = [p.x for t in self.tracks for p in t.positions if p.x]
		ys = [p.y for t in self.tracks for p in t.positions if p.y]
		zs = [p.z for t in self.tracks for p in t.positions if p.z]

		x_range = max(xs) - min(xs)
		y_range = max(ys) - min(ys)
		z_range = max(zs) - min(zs)

		x_low  = min(xs) + (0.1 * x_range)
		x_high = max(xs) - (0.1 * x_range)
		y_low  = min(ys) + (0.1 * y_range)
		y_high = max(ys) - (0.1 * y_range)
		z_low  = min(zs) + (0.1 * z_range)
		z_high = max(zs) - (0.1 * z_range)

		print 'the following boundaries are assumed to outline the imaging volume'
		print '  x: from ' + str(x_low) + ' to ' + str(x_high)
		print '  y: from ' + str(y_low) + ' to ' + str(y_high)
		print '  z: from ' + str(z_low) + ' to ' + str(z_high)

		track_end_times = [t.positions[-1].time for t in self.tracks]
		data = Counter(track_end_times)
		end_time = data.most_common(1)[0][0]   # returns array of tuples, [0]=value, [1]=num of occurrences.
		print 'most common track end time was ' + str(end_time) + '. Assuming this was simulation termination time.'
		for t in self.tracks:
			# two conditions of interest:
			# 1) track appeared part way through the simulation, and appeared in the middle of the volume.
			# 2) track ended part way through the simulation, and ended in the middle of the volume.
			p_start = t.positions[0]
			p_end   = t.positions[-1]
			if p_start.time != 0.0 and inside_imaging_volume(p_start.x, p_start.y, p_start.z):
				self.teleport_starts.append(
					self.TeleportPoint(x=p_start.x, y=p_start.y, z=p_end.z, time=p_start.time, track=t, start=True)
				)
			if p_end.time < end_time and inside_imaging_volume(p_end.x, p_end.y, p_end.z):
				self.teleport_ends.append(
					self.TeleportPoint(x=p_end.x, y=p_end.y, z=p_end.z, time=p_end.time, track=t, start=False)
				)
		self.teleport_tracks = []
		tele_points = self.teleport_starts + self.teleport_ends
		[self.teleport_tracks.append(p.track) for p in tele_points if p.track not in self.teleport_tracks]
		if len(self.teleport_tracks) != len(set(self.teleport_tracks)):
			raise Exception('Duplicate tracks not being removed.')

		proportion = float(len(self.teleport_tracks)) / float(len(self.tracks))
		print str(len(self.teleport_tracks) ) + ' tracks either appeared or disappeared in the middle of the tissue volume.'
		print 'there were ' + str(len(self.tracks)) + ' tracks in total.'
		print 'hence, ' +  str(proportion) + ' of all tracks.\n'

		all_points = self.teleport_starts + self.teleport_ends
		all_points.sort(key=lambda point: point.time)
		for i, p in enumerate(all_points):
			start_string = 'start'
			if not p.start:
				start_string = 'end'
			print start_string + '; time = ' + str(p.time) + '; x = ' + str(p.x) + '; y = ' + str(p.y) + '; z = ' + str(p.z)
			if i != len(all_points) - 1:
				q = all_points[i + 1]
				print '   euclidean distance to next = ' + str(geometry.distance_between_points(p.x, p.y, p.z, q.x, q.y, q.z))
				time_diff = (q.time - p.time) / 60.0
				print '   time distance to next = ' + str(time_diff)

	def plot_tracks(self):
		fig = plt.figure()
		ax = fig.gca(projection='3d')
		all_x = []
		all_y = []
		all_z = []
		for t in self.tracks:
			for p in t.positions:
				if p.tracked():
					all_x.append(p.x)
					all_y.append(p.y)
					all_z.append(p.z)
		max_x = max(all_x)
		max_y = max(all_y)
		max_z = max(all_z)
		min_x = min(all_x)
		min_y = min(all_y)
		min_z = min(all_z)
		# draw the boundaries of the imaging volume.
		xs = [min_x, max_x, max_x, min_x   , min_x]
		ys = [min_y, min_y   , max_y, max_y, min_y]
		zs = [min_z, min_z   , min_z   , min_z   , min_z]
		ax.plot(xs, ys, zs, c='k')
		xs = [min_x  , max_x , max_x, min_x   , min_x  ]
		ys = [min_y  , min_y , max_y, max_y, min_y  ]
		zs = [max_z, max_z , max_z , max_z , max_z]
		ax.plot(xs, ys, zs, c='k')
		ax.plot([min_x, min_x], [min_y, min_y], [min_z, max_z], c='k')
		ax.plot([max_x, max_x], [min_y, min_y], [min_z, max_z], c='k')
		ax.plot([min_x, min_x], [max_y, max_y], [min_z, max_z], c='k')
		ax.plot([max_x, max_x], [max_y, max_y], [min_z, max_z], c='k')
		# plot the tracks
		for track in self.teleport_tracks:
			xs = [p.x for t in self.tracks for p in t.positions if p.tracked()]
			ys = [p.y for t in self.tracks for p in t.positions if p.tracked()]
			zs = [p.z for t in self.tracks for p in t.positions if p.tracked()]
			color = 'b'
			if track in self.joined_tracks:
				color = 'r'
			ax.plot(xs, ys, zs, label='tracks', c=color)

		for point in self.teleport_starts:
			ax.plot([point.x], [point.y], [point.z], c='b', marker='o')

		for point in self.teleport_ends:
			ax.plot([point.x], [point.y], [point.z], c='r', marker='o')
		plt.show()

	def join_teleport_tracks(self):
		joined_ends = []
		self.joined_tracks = []
		for end in self.teleport_ends:
			options = []
			time_threshold = end.time + 50.0
			space_threshold = 60.0
			for start in self.teleport_starts:
				if end.time <= start.time <= time_threshold and \
					geometry.distance_between_points(end.x, end.y, end.z, start.x, start.y, start.z) < space_threshold \
					and start.track is not end.track:
					options.append(start)
			print 'found ' + str(len(options)) +  ' options'

			if len(options) == 1:       # not sure what to do if two points meet the criteria, so do nothing.
				print 'joined tracks ' + str(end.track) + ' and ' + str(options[0].track)
				joined_ends.append(end)
				self.teleport_starts.remove(options[0])
				self.joined_tracks.append(end.track)
				self.joined_tracks.append(options[0].track)

		print self.joined_tracks

		self.teleport_ends = [p for p in self.teleport_ends if p not in joined_ends]   # set difference
		end_tracks = [point.track for point in self.teleport_ends]
		start_tracks = [point.track for point in self.teleport_starts]
		# self.teleport_tracks = []
		# for t in end_tracks + start_tracks:
		# 	if t not in self.teleport_tracks:
		# 		self.teleport_tracks.append(t)

	@staticmethod
	def plot_speed_histo(profiles, directory):
		speeds = []
		for p in profiles:
			speeds.extend(p.collate_speeds())
		plot_histogram(data=speeds,
						filename=directory + '/speeds-hist.png',
						xlabel='Speeds (um/min)', ylabel='Frequency', title='Cell Speeds')

	@staticmethod
	def plot_speed_ecdf(profiles, directory):
		speeds = []
		for p in profiles:
			speeds.extend(p.collate_speeds())
		plotCDF(speeds, xlabel='Speeds (um/min)', title='Collated Speeds', filename=directory + '/speeds-ecdf.png')

	@staticmethod
	def plot_individual_track_speed_hists(profiles, directory):
		dir = directory + '/individual_track_speeds'
		if not os.path.exists(dir):
			os.makedirs(dir)
		tID = 0
		for p in profiles:
			for t in p.tracks:
				graphLoc = dir + '/track' + str(tID) + '.png'
				print graphLoc
				plot_histogram(data=t.speeds,
							filename=graphLoc,
							xlabel='Speeds (um/min)',
							ylabel='Frequency',
							title='Track Speeds; MI=' + str(t.meander))
				tID = tID+1

	@staticmethod
	def plot_duration_histo(profiles, directory):
		duration = []
		for p in profiles:
			duration.extend([t.duration for t in p.tracks])
		plot_histogram(data=duration,	# convert durations in seconds to minutes,
					filename=directory + '/durations-hist.png',
					xlabel='Duration (minutes)',
					ylabel='Frequency',  title='Track Durations')

	@staticmethod
	def plot_duration_ecdf(profiles, directory):
		duration = [t.duration for p in profiles for t in p.tracks]
		plotCDF(duration, xlabel='Duration (minutes)', title='Track Durations', filename=directory+'/durations-ecdf.png')

	@staticmethod
	def plot_length_histo(profiles, directory):
		# get track lengths. Note that broken tracks do not have a length assigned.
		length = [t.length for pro in profiles for t in pro.tracks if t.length]
		plot_histogram(data=length,
					filename=directory + '/lengths-hist.png',
					xlabel='Length (micrometers)',
					ylabel='Frequency', title='Track Lengths')

	@staticmethod
	def plot_length_ecdf(profiles, directory):
		# get track lengths. Note that broken tracks do not have a length assigned.
		length = [t.length for pro in profiles for t in pro.tracks if t.length]
		plotCDF(length, xlabel='Length (micrometers)', title='Track Lengths', filename=directory+'/lengths-ecdf.png')

	@staticmethod
	def plot_jump_lengths_hist(profiles, directory):
		# all the individual jumps. Note that not all positions have displacements assigned (broken tracks).
		l = [pos.displacement for pro in profiles for t in pro.tracks for pos in t.positions if pos.displacement]
		plot_histogram(data=l,
		               filename=directory + '/jumps-hist.png',
		               xlabel='Jumps (micrometers)',
		               ylabel='Frequency', title='Displacements in each time-step.')

	@staticmethod
	def plot_jump_lengths_ecdf(profiles, directory):
		# all the individual jumps. Note that not all positions have displacements assigned (broken tracks).
		l = [pos.displacement for pro in profiles for t in pro.tracks for pos in t.positions if pos.displacement]
		plotCDF(l, xlabel='Jumps (micrometers)', title='Jump Lengths', filename=directory+'/jumps-ecdf.png')

	@staticmethod
	def plot_displacement_hist(profiles, directory):
		displacement = [t.displacement for pro in profiles for t in pro.tracks]
		plot_histogram(data=displacement,
					filename=directory + '/displacements-hist.png',
					xlabel='Displacement (micrometers)',
					ylabel='Frequency', title='Track Displacements')

	@staticmethod
	def plot_displacement_ecdf(profiles, directory):
		displacement = [t.displacement for pro in profiles for t in pro.tracks]
		plotCDF(displacement, xlabel='Displacement (micrometers)', title='Track Displacements',
		        filename=directory+'/displacements-ecdf.png')

	@staticmethod
	def plot_meandering_hist(profiles, directory):
		# all tracks' meandering indexes. Note that broken tracks don't have meandering indexes assigned, as true
		# length of track is not known.
		meander = [t.meander for pro in profiles for t in pro.tracks if t.meander]
		plot_histogram(data=meander,
					filename=directory + '/meanderingIndexes-hist.png',
					xlabel='Meandering index',
					ylabel='Frequency',xLim=(0.0,1.0), title='Track Meandering Indexes')

	@staticmethod
	def plot_meandering_ecdf(profiles, directory):
		# all tracks' meandering indexes. Note that broken tracks don't have meandering indexes assigned, as true
		# length of track is not known.
		meander = [t.meander for pro in profiles for t in pro.tracks if t.meander]
		plotCDF(meander, xlabel='Meandering index', title='Track Meandering Indexes',
		        filename=directory+'/meanderingIndexes-ecdf.png')

	@staticmethod
	def plot_median_speed_hist(profiles, directory):
		medianSpeed = []
		for p in profiles:
			medianSpeed.extend([t.medianSpeed() for t in p.tracks])
		plot_histogram(data=medianSpeed,
					filename=directory + '/speedMedian-hist.png',
					xlabel='Median cell speed (um/min)',
					ylabel='Frequency', title='Track Median Speeds')

	@staticmethod
	def plot_median_speed_ecdf(profiles, directory):
		medianSpeed = []
		for p in profiles:
			medianSpeed.extend([t.medianSpeed() for t in p.tracks if not math.isnan(t.medianSpeed())])
		plotCDF(medianSpeed, xlabel='Median cell speed (um/min', title='Median Track Speeds',
		        filename=directory+'/speedMedian-ecdf.png')

	@staticmethod
	def plot_median_turn_hist(profiles, directory):
		medianTurn = [t.medianTurn() for p in profiles for t in p.tracks if not math.isnan(t.medianTurn())]
		plot_histogram(data=medianTurn,
					filename=directory + '/turnMedian-hist.png',
					xlabel='Turn velocity (degrees/min)',
					ylabel='Frequency', title='Track Median Turns')

	@staticmethod
	def plot_median_turn_ecdf(profiles, directory):
		medianTurn = [t.medianTurn() for p in profiles for t in p.tracks if not math.isnan(t.medianTurn())]
		plotCDF(medianTurn, xlabel='Turn velocity (degrees/min)', title='Track Median Turn Speeds',
		        filename=directory+'/turnMedian-ecdf.png')

	@staticmethod
	def plot_median_roll_hist(profiles, directory):
		medianRoll = [t.medianRoll() for p in profiles for t in p.tracks if not math.isnan(t.medianRoll())]
		plot_histogram(data=medianRoll,
					filename=directory + '/rollMedian-hist.png',
					xlabel='Roll velocity (degrees/min)',
					ylabel='Frequency', title='Track Median Rolls')

	@staticmethod
	def plot_irq_speeds_hist(profiles, directory):
		irqSpeeds = []
		for p in profiles:
			irqSpeeds.extend([t.irqSpeed() for t in p.tracks if not math.isnan(t.irqSpeed())])
		plot_histogram(data=irqSpeeds,
					filename=directory + '/speedIRQ-hist.png',
					xlabel='IRQ of cell speeds (um/min)',
					ylabel='Frequency',
					title='IRQ of Track Speeds')

	@staticmethod
	def plot_irq_speeds_ecdf(profiles, directory):
		irqSpeeds = []
		for p in profiles:
			irqSpeeds.extend([t.irqSpeed() for t in p.tracks if not math.isnan(t.irqSpeed())])
		plotCDF(irqSpeeds, xlabel='IRQ of cell speeds (um/min)', title='IRQ of Track Speeds',
		        filename=directory+'/speedIRQ-ecdf.png')

	@staticmethod
	def plot_turns_hist(profiles, directory):
		turns = []
		for p in profiles:
			turns.extend(p.collate_turns())
		plot_histogram(data=turns,
					filename=directory + '/turns.png',
					xlabel='Turn velocity (degrees/min)',
					ylabel='Frequency', title='Cell Turn Velocities')

	@staticmethod
	def plot_turns_ecdf(profiles, directory):
		turns = []
		for p in profiles:
			turns.extend(p.collate_turns())
		plotCDF(turns, xlabel='Turn velocity (degrees/min)', title='Cell Turn Velocities',
		        filename=directory+'/turns-ecdf.png')

	@staticmethod
	def plot_rolls_hist(profiles, directory):
		# not all positions have roll data, if the track was broken.
		rolls = []
		for p in profiles:
			rolls.extend(p.collate_rolls())
		plot_histogram(data=rolls,
					filename=directory + '/rolls.png',
					xlabel='Roll velocity (degrees/min)',
					ylabel='Frequency', title='Cell Roll Velocities')

	@staticmethod
	def plot_speed_acc_hist(profiles, directory):
		acc = [a for p in profiles for t in p.tracks for a in t.speedAccelerations]
		plot_histogram(data=acc,
					filename=directory + '/speedAccelerations.png',
					xlabel='Displacement acceleration (um/min2)',
					ylabel='Frequency',
					title='Neutrophil Displacement Accelerations')

	@staticmethod
	def plot_turn_acc_hist(profiles, directory):
		acc = [a for p in profiles for t in p.tracks for a in t.turnAccelerations]
		plot_histogram(data=acc,
					filename=directory +'/turnAccelerations.png',
					xlabel='Turn acceleration (degrees/min2)',
					ylabel='Frequency',
					title='Neutrophil Turn Accelerations')

	@staticmethod
	def plot_medSpd_irqSpd_scat(profiles, directory):
		medSpd = [t.medianSpeed() for p in profiles for t in p.tracks]
		irqSpd = [t.irqSpeed() for p in profiles for t in p.tracks]
		rho, pval = scipy.stats.spearmanr(medSpd, irqSpd)
		plt.clf()
		plt.scatter(medSpd, irqSpd)
		plt.xlabel('Median speed (um/min)')
		plt.ylabel('Speed IRQ (um/min)')
		plt.title('rho = {:5.2f}; pval = {:5.2f}'.format(rho, pval))
		plt.savefig(directory + '/medSpd_vs_irqSpd.png', dpi=600)

	@staticmethod
	def plot_medSpd_medTurn_scat(profiles, directory):
		medSpd = [t.medianSpeed() for p in profiles for t in p.tracks]
		medTurn = [t.medianTurn() for p in profiles for t in p.tracks]
		rho, pval = scipy.stats.spearmanr(medSpd, medTurn)
		plt.clf()
		plt.scatter(medSpd, medTurn)
		plt.xlabel('Median speed (um/min)')
		plt.ylabel('Median turn (degrees)')
		plt.title('rho = {:5.2f}; pval = {:5.2f}'.format(rho, pval))
		plt.savefig(directory + '/medSpd_vs_medTurn.png', dpi=600)

	@staticmethod
	def plot_medSpd_observations(profiles, directory):
		"""
		How significant is the effect that fast moving cells leave the viewing area quickly? Does this bias the data
		towards slower moving cells?
		:return:
		"""
		med_spd = []   # the track's median speed
		observations = []   # number of recorded positions for the track
		for p in profiles:
			for t in p.tracks:
				med_spd.append(t.medianSpeed())
				observations.append(len(t.positions))
		rho, pval = scipy.stats.spearmanr(med_spd, observations)
		plt.clf()
		plt.scatter(med_spd, observations)
		plt.xlabel('Median track translational speed (um/min)')
		plt.ylabel('Number of track observations')
		plt.title('rho = {:5.2f}; pval = {:5.4f}'.format(rho, pval))
		font = {'size'   : 18}
		plt.rc('font', **font)
		plt.gca().grid(True)   # turn on grid lines.
		# change the width of the plot boundary lines
		ax = plt.gca()
		[i.set_linewidth(2.0) for i in ax.spines.itervalues()]
		plt.savefig(directory + '/medSpd_vs_observations.png', dpi=300)
		return rho, pval

	@staticmethod
	def plot_medTurn_observations(profiles, directory):
		"""
		How significant is the effect of directional cells leave the viewing area quickly? Does this bias the data
		towards less directional cells?
		:return:
		"""
		med_turn = []   # the track's median speed
		observations = []   # number of recorded positions for the track
		for p in profiles:
			for t in p.tracks:
				med_turn.append(t.medianTurn())
				observations.append(len(t.positions))
		rho, pval = scipy.stats.spearmanr(med_turn, observations)
		plt.clf()
		plt.scatter(med_turn, observations)
		plt.xlabel('Median track turn speed (degrees/min)')
		plt.ylabel('Number of track observations')
		plt.title('rho = {:5.2f}; pval = {:5.4f}'.format(rho, pval))
		font = {'size'   : 18}
		plt.rc('font', **font)
		plt.gca().grid(True)   # turn on grid lines.
		# change the width of the plot boundary lines
		ax = plt.gca()
		[i.set_linewidth(2.0) for i in ax.spines.itervalues()]
		plt.savefig(directory + '/medTurn_vs_observations.png', dpi=300)
		return rho, pval

	@staticmethod
	def plot_mi_length_scat(profiles, directory):
		mi = []
		l = []
		for p in profiles:
			for t in p.tracks:
				if t.meander and t.length:
					mi.append(t.meander)
					l.append(t.length)
		rho, pval = scipy.stats.spearmanr(mi, l)
		plt.clf()
		plt.scatter(l, mi)
		plt.xlabel('Length (um)')
		plt.ylabel('Meandering index')
		plt.title('rho = {:5.2f}; pval = {:5.2f}'.format(rho, pval))
		plt.savefig(directory + '/MI_vs_length.png', dpi=600)

	@staticmethod
	def plot_mi_displacement_scat(profiles, directory):
		mi = []
		d = []
		for p in profiles:
			for t in p.tracks:
				if t.meander and t.displacement:
					mi.append(t.meander)
					d.append(t.displacement)
		rho, pval = scipy.stats.spearmanr(mi, d)
		plt.clf()
		plt.scatter(d, mi)
		plt.xlabel('Displacement (um)')
		plt.ylabel('Meandering index')
		plt.title('rho = {:5.2f}; pval = {:5.2f}'.format(rho, pval))
		plt.savefig(directory + '/MI_vs_displacement.png', dpi=600)

	@staticmethod
	def plot_length_displacement_scat(profiles, filter_min=False, filter_max=False, graph=False, directory=None, name=None):
		l = []
		d = []
		for p in profiles:
			for t in p.tracks:
				if t.length and t.displacement:   # check that the track has this data (broken tracks may not).
					# if the filter is false, proceed. If filter is true (or has a non zero value), then proceed only
					# if the track length exceeds filter value.
					if not filter_min or (filter_min and t.length >= filter_min) and \
						not filter_max or (filter_max and t.length <= filter_max):
						l.append(t.length)
						d.append(t.displacement)
		if l and d:     # ensure there is some data to actually graph.
			rho, pval = scipy.stats.spearmanr(l, d)
			if graph:
				plt.clf()
				plt.scatter(l, d)
				plt.xlabel('Length (um)')
				plt.ylabel('Displacement (um)')
				plt.title('rho = {:5.2f}; pval = {:5.2f}'.format(rho, pval))
				if name is None:
					name = 'length_vs_displacement.png'
				plt.savefig(directory + '/' + name, dpi=600)
			return {'rho' : rho, 'p' : pval}
		else:
			return {'rho' : float('nan'), 'p' : float('nan')}

	@staticmethod
	def plot_turn_vs_speed(profiles, directory=None):
		data = []   # tuple (speed, turn)
		for p in profiles:
			for t in p.tracks:
				for j in range(1, len(t.positions)):
					# first item has no turn angle. it is the angle from prev vector to this one.
					pi = t.positions[j-1]
					pj = t.positions[j]
					if pj.speed and pi.speed and pj.turn:
						spd_i = pi.speed
						spd_j = pj.speed
						spd = (spd_i + spd_j) / 2.0
						turn = pj.turn
						data.append((spd, turn))   # store as a tuple.
		spds = [t[0] for t in data]
		turns = [t[1] for t in data]
		rho, p = scipy.stats.spearmanr(spds, turns)
		print "speed and turn correlations = {r:.2f}, p value = {p:.5f}".format(r=rho, p=p)
		print "p = " + str(p)
		plt.clf()
		# going to make a density scatter plot. This calculates the density using KDE.
		xy = np.vstack([spds,turns])
		z = scipy.stats.gaussian_kde(xy)(xy)
		plt.scatter(spds, turns, c=z, s=100, edgecolor='')
		plt.xlabel('Translational speeds (um/min)')
		plt.ylabel('Turn speeds (degrees/min)')
		plt.title('rho = {:5.2f}; pval = {:.5f}'.format(rho, p))
		plt.gca().grid(True)   # turn on grid lines.
		font = {'size'   : 18}
		plt.rc('font', **font)
		plt.savefig(directory + '/speeds_vs_turns.png', dpi=300)

	@staticmethod
	def plot_turns_vs_timestep(profiles, directory=None):
		data =[]   # tuple, (turn speed, timestep)
		for p in profiles:
			for t in p.tracks:
				for j in t.positions[1:]:   # first item has no turn information.
					if j.turn is not None and not np.isnan(j.turn):
						data.append((j.turn, t.timestep_min))
		turns = [t[0] for t in data]
		timesteps = [t[1] for t in data]
		if np.min(timesteps) == np.max(timesteps):
			print 'CANNOT PROCESS TURN SPEED VS DT CORRELATIONS: ALL DATA HAVE THE SAME DT. ABORTING.'
			return
		rho, p = scipy.stats.spearmanr(turns, timesteps)
		print "turn speed and dt correlations = {r:.2f}, p value = {p:.5f}".format(r=rho, p=p)
		plt.clf()
		# going to make a density scatter plot. This calculates the density using KDE.
		xy = np.vstack([turns,timesteps])
		z = scipy.stats.gaussian_kde(xy)(xy)
		plt.scatter(turns, timesteps, c=z, s=100, edgecolor='')
		plt.xlabel('Turn speeds (degrees/min)')
		plt.ylabel('Time step (min)')
		plt.title('rho = {:5.2f}; pval = {:5.2f}'.format(rho, p))
		plt.gca().grid(True)   # turn on grid lines.
		font = {'size'   : 18}
		plt.rc('font', **font)
		plt.savefig(directory + '/turns_vs_timestep.png', dpi=300)

	@staticmethod
	def calculate_msd(profiles=None, msd=None, msd_time_cutoff=None, method='allT'):
		"""
		Calculates the MSD values for a given list of profiles. Two methods can be employed, 'allT' will ascertain MSD
		values based on given delta-t taken from anywhere in the timeseries. In the alternative method the time
		difference is always from time zero onwards. The first method is much more robust and results in MSD being
		based on much more data.
		:param profiles: a list of Profile objects
		"""
		# calculate if not user-supplied.
		if not msd:
			msd_dict = dict()    # dictionary (<time> : <[msd values]>)
			if method is 'allT':
				# collate all data together.
				for p in profiles:
					for t in p.tracks:
						for dt in t.deltaT_displacements_sq.keys():
							if dt not in msd_dict.keys():
								msd_dict[dt] = []
							msd_dict[dt].extend(t.deltaT_displacements_sq[dt])
			else:
				for prof in profiles:   # populate the dictionary with data from the profiles supplied.
					for t in prof.tracks:
						for pos in t.positions:
							if pos.time is not None and pos.time > 0.0:
								# protection against None times, can happen for missing data items with no interpolation.
								if pos.time not in msd_dict:
									msd_dict[pos.time] = []   # no record for this time, so adding one now.
								msd_dict[pos.time].append(pos.total_displacement_squared)
			# get list of sample times (keys), sorted in ascending order.
			ks = sorted(msd_dict.keys())
			msd = []   # will create an array of tuples: (<time>, <msd value>)
			for key in ks:
				msd.append((key, np.mean(msd_dict[key])))
		# calculate if not user-supplied.
		if not msd_time_cutoff:
			biggest_time = msd[-1][0]
			msd_time_cutoff = 0.25 * biggest_time   # msd is only plotted over 25% of the range of recorded times.

		# filter. Keep only those msd values for which time is less than the cutoff.
		# cutoff time of infinity means don't filter.
		if not msd_time_cutoff == float('inf'):
			msd = [tup for tup in msd if tup[0] <= msd_time_cutoff]

		times = [r[0] for r in msd]
		msds = [r[1] for r in msd]
		# can't take log of 0.
		if len(times) > 0 and min(times) > 0. and min(msds) > 0.:
			# log transform the data to find the slope.
			dts_log = [math.log(x) for x in times]
			msds_log = [math.log(x) for x in msds]
			# linear regression on lot transformed data.
			slope, intercept, r, p, stderr = scipy.stats.linregress(x=dts_log, y=msds_log)
			# data to plot regression line on the plot. Plot will be log-transformed, so need to raise all values here to
			# e, otherwise it ends up double-log-transformed.
			linear = [math.exp((x * slope) + intercept) for x in dts_log]
			# score results in a dictionary, and return.
			# 'msd' is a list of tuples, being {time, msd value}.
			# 'linearPlot' contains y-axis values to be plotted against 'msd' time values (msd[:][0]) to obtain the
			# fitted straight line plot.
			return {'msd':msd, 'slope':slope, 'intercept':intercept, 'r':r, 'p':p, 'stderr':stderr,
			        'msd_time_cutoff':msd_time_cutoff, 'linearPlot':linear, 'linearTimes':times}
		return {'msd':[[0.,0.]], 'slope':0.0, 'intercept':0.30, 'r':0.0, 'p':0.0, 'stderr':0.0,
	        'msd_time_cutoff':100.0, 'linearPlot':[], 'linearTimes':[]}

	@staticmethod
	def plot_msd_allT(profiles, directory=None, separateProfiles=True):
		msds_all = dict()
		# collate all data together.
		for p in profiles:
			for t in p.tracks:
				for dt in t.deltaT_displacements_sq.keys():
					if dt not in msds_all.keys():
						msds_all[dt] = []
					msds_all[dt].extend(t.deltaT_displacements_sq[dt])
		# calculate mean values only for delta t displacements within the specified range.
		dts = sorted(msds_all.keys())
		cuttoff = dts[-1] * 0.25
		dts = [dt for dt in dts if dt <= cuttoff]
		msds = [np.mean(msds_all[dt]) for dt in dts]

		# calculate slope.
		# log transform the data to find the slope.
		dts_log = [math.log(x) for x in dts]
		msds_log = [math.log(x) for x in msds]
		# linear regression on lot transformed data.
		slope, intercept, r, p, stderr = scipy.stats.linregress(x=dts_log, y=msds_log)
		# data to plot regression line on the plot. Plot will be log-transformed, so need to raise all values here to
		# e, otherwise it ends up double-log-transformed.
		linear = [math.exp((x * slope) + intercept) for x in dts_log]
		# plot.
		plt.clf()

		if separateProfiles:
			for p in profiles:
				p_msds = {}
				for t in p.tracks:
					for dt in t.deltaT_displacements_sq.keys():
						if dt not in p_msds.keys():
							p_msds[dt] = []
						p_msds[dt].extend(t.deltaT_displacements_sq[dt])
				times = sorted(p_msds.keys())
				if len(times) > 0 :
					cuttoff = times[-1] * 0.25
					times = [t for t in times if t <= cuttoff]
					vals = [np.mean(p_msds[dt]) for dt in times]
					plt.plot(times, vals, 'grey')
		else:
			# plots the empirical data of all profiles collated together. This only works if all profiles employed a
			# similar timestep value, otherwise you're best of plotting each one individually (use separateProfiles=True)
			plt.plot(dts, msds)
		plt.plot(dts, linear, 'r', linewidth=2.0)
		plt.xlabel('Time (s)')
		plt.ylabel('MSD')
		plt.title('Slope = {s:.2f}'.format(s=slope))
		plt.xscale('log')
		plt.yscale('log')
		plt.gca().grid(True)   # turn on grid lines.
		ax = plt.gca()
		ax.set_xlim([dts[0]*0.9, ax.get_xlim()[1]])
		plt.savefig(directory + '/msd-allT.png', dpi=600)

	@staticmethod
	def calculate_displacement_autocorrelation(profiles=None):
		"""
		see Banigan 15, PLOS Computational Biology, for details and calculation.
		This finds the correlation between time-step displacements a given time apart. There's a lot going on here, so,
		some specifics. Firstly, data is calculated individually for each cell. Hence, for a given time distance, all
		possible correlations in the time series are calculated for a given cell. The mean correlation is extracted
		from this, and normalised against the mean directional movement (all displacements at any time correlated with
		themselves).
		These data are then pooled for all the cells. Hence, for any given time-distance, say, 3 min, a distribution
		of correlations are returned, with one value per cell.
		:param profiles:
		:return: a dictionary: [dt] = list( autocorrelations, one value per cell ). dt = time distance used in correlation.
		"""
		dac = dict()   # [deltaT] = list( autocorrelation )
		for p in profiles:
			for t in p.tracks:
				# used for normalization, this is the average of all displacements dot producted with themselves.
				meanAc = np.mean([geometry.dot_product(pos.displacementVector, pos.displacementVector)
				                  for pos in t.positions[1:]])

				# scan over deltaTs.
				dacTrack = dict()   # [deltaT] = list( autocorrelation )
				for d in range(1, len(t.positions)-1):
					deltaT = d * t.timestep_s
					acs = []
					# process all possible autocorrelations for the given deltaT
					for i in range(1, len(t.positions)-d):
						j = i + d
						di = t.positions[i].displacementVector
						dj = t.positions[j].displacementVector
						acs.append(geometry.dot_product(di, dj))
					meanAcDeltaT = np.mean(acs) / meanAc

					if deltaT not in dac.keys():
						dac[deltaT] = []   # initialise if this is the first encounter of dt
					dac[deltaT].append(meanAcDeltaT)
		return dac

	@staticmethod
	def plot_displacement_autocorrelation(profiles=None, directory=''):
		""" see Banigan 15, PLOS Computational Biology, for example of how this is graphed. """
		dac = Profile.calculate_displacement_autocorrelation(profiles)
		plt.clf()
		linewidth = 2.0
		keys = sorted(dac.keys())  # needed to extract data in order
		keys = [k for k in keys if k < 10. * 60.]   # only interested in data for time < 10 min
		# data sorted by key
		data = [dac[k] for k in keys]

		upperErr = []   # length of upper error bar from median (not the absolute value itself)
		lowerErr = []   # length of lower error bar from median (not absolute value itself)
		medianData = []   # the median data to be plotted.
		for d in data:
			median = np.median(d)
			err = np.percentile(a=d, q=[25., 75.])   # find interquartile range
			lowerErr.append(median - err[0])   # find distance of these points from median
			upperErr.append(err[1] - median)
			medianData.append(median)
		lowerErr = np.asarray(lowerErr)   # life is easier working with numpy arrays
		upperErr = np.asarray(upperErr)
		# can't plot negative values on log plot. This cuts off error values at a given threshold.
		ylower = np.maximum(1e-2, medianData - lowerErr)
		lowerErr = medianData - ylower

		keys = [k / 60.0 for k in keys]   # convert seconds to minutes.
		plt.errorbar(keys, medianData, yerr=[lowerErr, upperErr], fmt='o', elinewidth=linewidth)
		plt.xlim((0.0, 10.0))
		plt.ylim((1e-2, 1.0))
		plt.yscale('log')
		plt.xlabel('Time interval (min)')
		plt.ylabel('Displacement autocorrelation')
		plt.gca().grid(True, linewidth=linewidth)   # turn on grid lines.
		font = {'size'   : 18}
		plt.rc('font', **font)
		ax = plt.gca()
		# change the width of the plot boundary lines
		[i.set_linewidth(linewidth) for i in ax.spines.itervalues()]
		plt.savefig(directory + '/dispAutoCorreation-allT.png', dpi=600)

	@staticmethod
	def plot_representative_tracks(Ps, directory=None, n=40):
		"""
		plots a representative subset of tracks from the given profiles. Track relative displacements are plotted,
		rather than absolute position (hence they are zeroed for t=0).
		Tracks are selected to cover the full range of displacements with equal interval.
		"""
		import copy
		linewidth = 2.0
		fontsize = 18.0
		all_ts = []
		for prof in Ps:   # collapse all tracks from all profiles into one list from which representatives are drawn.
			all_ts.extend(prof.tracks)
		all_ts.sort(key=lambda tra: tra.displacement)

		if len(all_ts) > n:
			# function will will select m items evenly spread over range of zero to v
			f = lambda m, v: [i*v//m + v//(2*m) for i in range(m)]
			inds = f(n, len(all_ts))
			# deep copy because we're manipulating positions.
			samples = [copy.deepcopy(all_ts[i]) for i in inds]
		else:
			samples = [copy.deepcopy(all_ts[i]) for i in range(len(all_ts))]
		for t in samples:   # calculate the relative position from time zero.
			startx = t.positions[0].x
			starty = t.positions[0].y
			startz = t.positions[0].z
			for pos in t.positions:
				pos.x -= startx
				pos.y -= starty
				pos.z -= startz
		plt.clf()
		# give every line a unique color
		colors = plt.get_cmap('hsv')(np.linspace(0, 1.0, n))
		# ensure no correlation between track displacement and color.
		random.shuffle(colors)
		for i, t in enumerate(samples):
			plt.plot([pos.x for pos in t.positions], [pos.y for pos in t.positions], c=colors[i], linewidth=linewidth)
		plt.xlabel('X displacement (um)')
		plt.xticks(rotation=45)
		plt.ylabel('Y displacement (um)')
		# ensure that all plots have the same major tick. This eases comparison between graphs from different datasets
		start, end = plt.gca().get_xlim()
		plt.gca().xaxis.set_ticks(np.arange(start, end, 20.0))
		start, end = plt.gca().get_ylim()
		plt.gca().yaxis.set_ticks(np.arange(start, end, 20.0))
		plt.gca().grid(True, linewidth=linewidth)   # turn on grid lines.
		# ensure the same scale on both axes, so aren't compressed.
		plt.gca().set_aspect('equal', adjustable='box')
		font = {'size'   : fontsize}
		plt.rc('font', **font)
		# change the width of the plot boundary lines
		ax = plt.gca()
		[i.set_linewidth(linewidth) for i in ax.spines.itervalues()]
		plt.savefig(directory + '/representative_tracks.png', dpi=300)

	@staticmethod
	def plot_mi_time(Ps, directory=None):
		linewidth = 2.0
		fontsize = 18
		data = []   # list of tuples, {time, mi}
		for prof in Ps:
			for tra in prof.tracks:
				time = tra.positions[-1].time - tra.positions[0].time  # calculate duration of track from abs time.
				time = time / 60.0   # convert seconds into minutes.
				data.append((time, tra.meander))
		plt.clf()
		times = [d[0] for d in data]
		mis = [d[1] for d in data]
		plt.scatter(times, mis)
		rho, p = scipy.stats.spearmanr(times, mis)
		plt.title('rho = {rho:.2f}'.format(rho=rho))
		plt.gca().set_ylim([0.0, 1.0])
		xmin, xmax = plt.gca().get_xlim()
		plt.gca().set_xlim([0.0, xmax])
		plt.xlabel('Track duration (min)')
		plt.ylabel('Meandering index')
		font = {'size'   : fontsize}
		plt.rc('font', **font)
		plt.gca().grid(True, linewidth=linewidth)   # turn on grid lines.
		# change the width of the plot boundary lines
		ax = plt.gca()
		[i.set_linewidth(linewidth) for i in ax.spines.itervalues()]
		plt.savefig(directory + '/mi_over_time.png', dpi=300)

	@staticmethod
	def plot_displacement_time(Ps, directory=None):
		linewidth = 2.0
		fontsize = 18
		data = []   # list of tuples, {time, mi}
		for prof in Ps:
			for tra in prof.tracks:
				time = tra.positions[-1].time - tra.positions[0].time  # calculate duration of track from abs time.
				time = time / 60.0   # convert seconds into minutes.
				data.append((time, tra.displacement))
		plt.clf()
		times = [d[0] for d in data]
		displacements = [d[1] for d in data]
		plt.scatter(times, displacements)
		rho, p = scipy.stats.spearmanr(times, displacements)
		plt.title('rho = {rho:.2f}'.format(rho=rho))
		xmin, xmax = plt.gca().get_xlim()
		plt.gca().set_xlim([0.0, xmax])
		plt.xlabel('Track duration (min)')
		plt.ylabel('Displacement (um)')
		font = {'size'   : fontsize}
		plt.rc('font', **font)
		plt.gca().grid(True, linewidth=linewidth)   # turn on grid lines.
		# change the width of the plot boundary lines
		ax = plt.gca()
		[i.set_linewidth(linewidth) for i in ax.spines.itervalues()]
		plt.savefig(directory + '/displacement_over_time.png', dpi=300)

	@staticmethod
	def count_tracks_spots(profiles):
		n_tracks = sum([len(p.tracks) for p in profiles])
		n_spots  = sum([len(t.positions) for p in profiles for t in p.tracks])
		av = float(n_spots) / float(n_tracks)
		print '{t} tracks in total; {n} spots in total. This gives {av:.2f} spots per track (mean).'.format(t=n_tracks, n=n_spots, av=av)


	@staticmethod
	def analyse_broken_path_biases(profiles, directory):
		broken = []
		unbroken = []
		for p in profiles:
			for t in p.tracks:
				if t.broken:
					broken.append(t)
				else:
					unbroken.append(t)
		if not broken:
			print 'No broken tracks, cannot draw broken vs unbroken CDF'
			return
		b_m_speed = [t.medianSpeed() for t in broken]
		u_m_speed = [t.medianSpeed() for t in unbroken]
		length_ks = stats.ks_2samp(b_m_speed, u_m_speed)
		plotCDFs(dist1=b_m_speed, dist2=u_m_speed, d1name='broken', d2name='unbroken', xlabel='speed (um/min)',
		         filename=directory + '/broken_medSpd.png', title='Broken vs unbroken median track speeds')
		b_displacement = [t.displacement for t in broken]
		u_displacement = [t.displacement for t in unbroken]
		displacement_ks = stats.ks_2samp(b_displacement, u_displacement)
		plotCDFs(dist1=b_displacement, dist2=u_displacement, d1name='broken', d2name='unbroken', xlabel='length (um)',
		         filename=directory + '/broken_displacements.png', title='Broken vs unbroken track displacements')
		output = ('KS-differences in lengths = ' + str(length_ks) + '\n' +
				  'KS-differences in displacements = ' + str(displacement_ks))
		print output
		with open(directory + '/broken_track_stats','w') as f:
			f.write(output)


def load_tracks(directory, interpolate=False, timeDelta=None):
	"""
	Loads track data from the file system for a specific directory.
	:param directory:
	:return: dictionary of Track objects, indexed by their ID in the profile.

	"""
	print 'loading tracks from directory ' + directory
	tracks = {} 	# stores Track objects in a dictionary, using their IDs as keys.
	files = os.listdir(directory)

	if not timeDelta:
		timeDelta = 45.0			# how long a time-step is, in seconds. Default case is 45 seconds.
		timeFound = False
		for bob in files:
			if fnmatch.fnmatch(bob, '*_TimeIndex.csv'):
				timeFound = True
				dataFile = directory + '/' + bob
				data = np.genfromtxt(dataFile, delimiter=',', skip_header=4)
				entries = data.shape[0]		# how many time steps were recorded.
				dur = data[-1, 0]			# last row, first column.
				# convert dur (milliseconds) to seconds.. -1 because first entry is time zero.
				timeDelta = (dur / 1000.0) / (entries - 1)
				print 'time step in seconds : ' + str(timeDelta)
				break		# no point looking at any more files.
		if not timeFound:
			print 'WARNING! No time-step duration information found, assuming it to be 45 seconds.'

	dataFile = None
	for bob in files:
		if fnmatch.fnmatch(bob, '*_Position.csv'):
			dataFile = directory + '/' + bob; break
	if dataFile:					# check that file has been found
		data = np.genfromtxt(dataFile, delimiter=',', skip_header=4)
		for row in range(data.shape[0]):
			ident = data[row, 7]    # the track ID number.
			x = data[row, 0]
			y = data[row, 1]
			z = data[row, 2]
			# a count from 1, identifying the iteration. These need not be continuous if IMARIS temporarily loses a cell
			timeIter = data[row, 6]   # integer referring to the sample number

			time = (timeIter - 1) * timeDelta   # '-1' because iteration count starts from 1, not 0.
			if ident not in tracks:
				tracks[ident] = Track(ident, timestep_s=timeDelta)

			tracks[ident].logPosition(x, y, z, time, timeIter)
		# calculate track length, displacement and meandering index here.
		for t in tracks.itervalues():
			t.summaryStats(interpolate=interpolate)
	return tracks


def build_profile(directory, graphs=False, trimDisplacement=True, tracks=None, joinTracks=False, interpolate=True, timestep_s=None):
	"""
	Create a profile. Can be done by supplying the directory (in which case made tracks None), or can be
	done by supplying the tracks directly.

	:param directory: supply in place of tracks.
	:param tracks: a dictionary of Track objects, indexed by their ID in the data file.
	"""
	if not tracks:
		print 'compiling profile for directory ' + directory
		tracks = load_tracks(directory, interpolate, timeDelta=timestep_s)

	allTracks = tracks.values()
	allData = Profile(allTracks, trimDisplacement, joinTracks)

	# plot graphs, if user has requested it.
	if graphs:
		plot_profile_graphs([allData], directory=directory)
		print 'finished creating profile for directory ' + directory
	return allData


def plot_profile_graphs(ps, directory):
	if not os.path.exists(directory):
		os.mkdir(directory)

	Profile.plot_displacement_autocorrelation(ps, directory=directory)
	Profile.plot_mi_time(ps, directory=directory)
	Profile.plot_representative_tracks(ps, directory=directory)
	Profile.plot_turn_vs_speed(ps, directory=directory)
	Profile.plot_turns_vs_timestep(ps, directory=directory)
	Profile.plot_medSpd_observations(ps, directory=directory)
	Profile.plot_medTurn_observations(ps, directory=directory)
	Profile.plot_speed_histo(ps, directory=directory)
	Profile.plot_speed_ecdf(ps, directory=directory)
	Profile.plot_duration_histo(ps, directory=directory)
	Profile.plot_duration_ecdf(ps, directory=directory)
	Profile.plot_duration_ecdf(ps, directory=directory)
	Profile.plot_length_histo(ps, directory=directory)
	Profile.plot_length_ecdf(ps, directory=directory)
	Profile.plot_displacement_hist(ps, directory=directory)
	Profile.plot_displacement_ecdf(ps, directory=directory)
	Profile.plot_jump_lengths_hist(ps, directory=directory)
	Profile.plot_jump_lengths_ecdf(ps, directory=directory)
	Profile.plot_meandering_hist(ps, directory=directory)
	Profile.plot_meandering_ecdf(ps, directory=directory)
	Profile.plot_median_speed_hist(ps, directory=directory)
	Profile.plot_median_speed_ecdf(ps, directory=directory)
	Profile.plot_irq_speeds_hist(ps, directory=directory)
	Profile.plot_irq_speeds_ecdf(ps, directory=directory)
	Profile.plot_turns_hist(ps, directory=directory)
	Profile.plot_turns_ecdf(ps, directory=directory)
	Profile.plot_rolls_hist(ps, directory=directory)
	Profile.plot_median_turn_hist(ps, directory=directory)
	Profile.plot_median_roll_hist(ps, directory=directory)
	Profile.plot_msd_allT(ps, directory=directory)
	#Profile.plot_medSpd_irqSpd_scat(ps, directory)
	Profile.plot_length_displacement_scat(ps, directory=directory, graph=True)
	for p in ps:
		p.analyse_cell_entries_imaging_volume()


def main():
	import glob

	directory = sys.argv[1]		# first command line argument is name of script called.
	if '-o' in sys.argv:
		outputDir = sys.argv[sys.argv.index('-o')+1]
	else:
		outputDir = directory
	graphs = True

	reps = glob.glob(directory + '/rep*')
	reps = [r for r in reps if os.path.isdir(r)]
	profiles = []
	if not reps:
		p = build_profile(directory, graphs=graphs, interpolate=True)
		profiles = [p]
		p.check_for_duplicates()
	else:
		print 'found multiple replicate experiments, processing them all in batch.'
		for r in reps:
			profiles.append(build_profile(r, graphs=False, interpolate=True))
		plot_profile_graphs(profiles, outputDir)
	Profile.analyse_broken_path_biases(profiles, directory)

if __name__ == '__main__':main()
