# Supplementary material for: Leukocyte Motility Models Assessed through Simulation and Multi-objective Optimization-Based Model Selection
Source: PLoS Comput Biol. 2016 Sep 2;12(9):e1005082. doi: 10.1371/journal.pcbi.1005082 (PMC5010290; doi:10.1371/journal.pcbi.1005082)
Supplement: S1 Software — (ZIP) [file pcbi.1005082.s038.zip › optimisation/motilityProfiling/compileNeutrophil.py]

"""
    This program is free software: you can redistribute it and/or modify
    it under the terms of the GNU General Public License as published by
    the Free Software Foundation, either version 3 of the License, or
    (at your option) any later version.

    This program is distributed in the hope that it will be useful,
    but WITHOUT ANY WARRANTY; without even the implied warranty of
    MERCHANTABILITY or FITNESS FOR A PARTICULAR PURPOSE.  See the
    GNU General Public License for more details.

    You should have received a copy of the GNU General Public License
    along with this program.  If not, see <http://www.gnu.org/licenses/>.

    Mark N. Read, 2016.

Used to build a motility profile of the neutrophil data used in this paper. It is left here as an example of how to do
this for your own data.
"""

import buildProfile
import contrastProfiles

import matplotlib.pyplot as plt
import scipy.stats
import stats
import random

if __name__ =='__main__':
	P1 = buildProfile.build_profile(directory='neutrophils/140520_movie_1_green',graphs=False, timestep_s=45.)
	P2 = buildProfile.build_profile(directory='neutrophils/140520_movie_2_greenDC',graphs=False, timestep_s=45.)
	P3 = buildProfile.build_profile(directory='neutrophils/140530_movie_1_non-swarming',graphs=False, timestep_s=45.)
	P4 = buildProfile.build_profile(directory='neutrophils/140530_movie_2_no_swarm_tracks_green_Statistics',graphs=False, timestep_s=53.)
	P5 = buildProfile.build_profile(directory='neutrophils/140703_movie_1_after_no_swarm',graphs=False, timestep_s=45.)
	P6 = buildProfile.build_profile(directory='neutrophils/140707_movie_1_after_no_swarm',graphs=False, timestep_s=45.)

	Ps = [P1, P2, P3, P4, P5, P6]
	directory = 'noswarm/summary'

	buildProfile.Profile.plot_displacement_autocorrelation(Ps, directory=directory)

	# buildProfile.Profile.plot_displacement_time(Ps, directory=directory)
	# buildProfile.Profile.plot_mi_time(Ps, directory=directory)
	# buildProfile.Profile.plot_representative_tracks(Ps, directory=directory)
	# exit()
	#
	# buildProfile.Profile.plot_turns_vs_timestep(Ps, directory=directory)
	# buildProfile.Profile.plot_medSpd_observations(Ps, directory=directory)
	# buildProfile.Profile.plot_medTurn_observations(Ps, directory=directory)
	# buildProfile.Profile.count_tracks_spots(Ps)
	# buildProfile.plot_profile_graphs(Ps, directory=directory)
	#buildProfile.Profile.plot_individual_track_speed_hists(Ps, directory)

	if False:
		# Find the Spearman's correlation between median speeds and meandering indexes.
		mi = [t.meander for p in Ps for t in p.tracks]
		ms = [t.medianSpeed() for p in Ps for t in p.tracks]
		rho, pval = scipy.stats.spearmanr(mi, ms)
		print 'rho = ' + str(rho)
		print 'pval = ' + str(pval)

		plt.clf()
		plt.scatter(ms,mi)
		plt.xlabel('Median speed (um/min)')
		plt.ylabel('Meandering index')
		plt.title('rho = ' + str(rho) + '; pval = ' + str(pval))
		plt.savefig('noswarm/summary/medianSpd_vs_Meander.png', dpi=600)

	if False:
		# Find the Spearman's correlation between median turns (rotational velocity) and meandering indexes.
		mi = [t.meander for p in Ps for t in p.tracks]
		mt = [t.medianTurn() for p in Ps for t in p.tracks]
		rho, pval = scipy.stats.spearmanr(mt, mi)
		print 'rho = ' + str(rho)
		print 'pval = ' + str(pval)

		plt.clf()
		plt.scatter(mt,mi)
		plt.xlabel('Median turn (degrees/min)')
		plt.ylabel('Meandering index')
		plt.title('rho = ' + str(rho) + '; pval = ' + str(pval))
		plt.savefig('noswarm/summary/medianTurn_vs_Meander.png', dpi=600)

	if False:
		medSpd = [t.medianSpeed() for p in Ps for t in p.tracks]
		irqSpd = [t.irqSpeed() for p in Ps for t in p.tracks]
		rho, pval = scipy.stats.spearmanr(medSpd, irqSpd)

		plt.clf()
		plt.scatter(medSpd, irqSpd)
		plt.xlabel('Median speed (um/min')
		plt.ylabel('Speed IRQ (um/min)')
		plt.title('rho = ' + str(rho) + '; pval = ' + str(pval))
		plt.savefig('noswarm/summary/medSpd_vs_irqSpd.png', dpi=600)

	if False:
		medSpd = [t.medianSpeed() for p in Ps for t in p.tracks]
		medTurn = [t.medianTurn() for p in Ps for t in p.tracks]
		rho, pval = scipy.stats.spearmanr(medSpd, medTurn)
		print 'rho = ' + str(rho)
		print 'pval = ' + str(pval)

		plt.clf()
		plt.scatter(medSpd,medTurn)
		plt.ylabel('Median turn (degrees)')
		plt.xlabel('Median speed (um/min)')
		plt.title('rho = ' + str(rho) + '; pval = ' + str(pval))
		plt.savefig('noswarm/summary/medSpd_vs_medTurn.png', dpi=600)

	# contrast the roll angular velocities to a uniform distribution.
	# (angular velocities to be time-independent, since not all data sets share same time step.)
	if False:
		print 'collating all roll angular velocities'
		rolls = []
		for p in Ps:
			rolls.extend(p.collate_rolls())
		rolls_cdf = stats.ecdf(rolls)
		plt.clf()
		xs = [record[0] for record in rolls_cdf]	
		ys = [record[1] for record in rolls_cdf]
		# generate some data using a uniform distribution between 0 and the maximum roll value found. 
		max_val = max(rolls)
		uniform_control = [random.uniform(0.0,max_val) for i in range(100000)]
		uniform_cdf = stats.ecdf(uniform_control)
		d1x = [record[0] for record in uniform_cdf]	
		d1y = [record[1] for record in uniform_cdf] 
		p1, = plt.plot(xs, ys)
		p2, = plt.plot(d1x, d1y)
		plt.xlabel('Roll rotational velocity (degrees/min)')
		plt.ylabel('Proportion')
		plt.legend([p1, p2], ['Neutrophils', 'Uniform'], loc='lower right')
		plt.gca().grid(True)   # turn on grid lines.
		font = {'size'   : 18}
		plt.rc('font', **font)
		# plt.show()
		plt.savefig('noswarm/summary/uniform_rolls.png', dpi=300)

	if False:
		buildProfile.Profile.plot_speed_acc_hist(Ps, directory)
		buildProfile.Profile.plot_turn_acc_hist(Ps, directory)
		buildProfile.Profile.analyse_broken_path_biases(Ps, directory)
		buildProfile.Profile.plot_mi_length_scat(Ps, directory)
		buildProfile.Profile.plot_mi_displacement_scat(Ps, directory)
		buildProfile.Profile.plot_length_displacement_scat(Ps, directory)

	# investigate the effect of interpolation between tracks
	if False:
		P1i = buildProfile.build_profile(directory='noswarm/140520_movie_1_green',graphs=False,interpolate=True)
		P2i = buildProfile.build_profile(directory='noswarm/140520_movie_2_greenDC',graphs=False,interpolate=True)
		P3i = buildProfile.build_profile(directory='noswarm/140530_movie_1_non-swarming',graphs=False,interpolate=True)
		P4i = buildProfile.build_profile(directory='noswarm/140530_movie_2_no_swarm_tracks_green_Statistics',graphs=False,interpolate=True)
		P5i = buildProfile.build_profile(directory='noswarm/140703_movie_1_after_no_swarm',graphs=False,interpolate=True)
		P6i = buildProfile.build_profile(directory='noswarm/140707_movie_1_after_no_swarm',graphs=False,interpolate=True)

		contrastProfiles.contrast(P1=[P1i,P2i,P3i,P4i,P5i,P6i], P2=[P1,P2,P3,P4,P5,P6],
		                          label1='interpolate', label2='none',
		                          outDir='noswarm/summary-interpolation',overWrite=True, drawGraphs=True)
