# Supplementary material for: Leukocyte Motility Models Assessed through Simulation and Multi-objective Optimization-Based Model Selection
Source: PLoS Comput Biol. 2016 Sep 2;12(9):e1005082. doi: 10.1371/journal.pcbi.1005082 (PMC5010290; doi:10.1371/journal.pcbi.1005082)
Supplement: S1 Software — (ZIP) [file pcbi.1005082.s038.zip › optimisation/motilityProfiling/contrastNoSwarm.py]

"""
    This program is free software: you can redistribute it and/or modify
    it under the terms of the GNU General Public License as published by
    the Free Software Foundation, either version 3 of the License, or
    (at your option) any later version.

    This program is distributed in the hope that it will be useful,
    but WITHOUT ANY WARRANTY; without even the implied warranty of
    MERCHANTABILITY or FITNESS FOR A PARTICULAR PURPOSE.  See the
    GNU General Public License for more details.

    You should have received a copy of the GNU General Public License
    along with this program.  If not, see <http://www.gnu.org/licenses/>.

    Mark N. Read, 2016


This file is retained as an example of how to apply this functionality to your own data. It contrasts a given motility
dataset with a target (either neutrophil or t cell) dataset.

"""
import contrastProfiles
import buildProfile
import sys
import os
import datetime
import glob


# python main method hook.
if __name__ == '__main__':

	# directory containing IMARIS data against which to calibrate.
	targetResponses = [	'motilityProfiling/neutrophils/140520_movie_1_green',
						'motilityProfiling/neutrophils/140520_movie_2_greenDC',
						'motilityProfiling/neutrophils/140530_movie_1_non-swarming',
						'motilityProfiling/neutrophils/140530_movie_2_no_swarm_tracks_green_Statistics',
						'motilityProfiling/neutrophils/140703_movie_1_after_no_swarm',
						'motilityProfiling/neutrophils/140707_movie_1_after_no_swarm']

	dir1 = None
	label1 = 'simulation'
	label2 = 'in situ'
	overWrite = False
	drawGraphs = False
	outDir = None
	candidate_profiles = []
	# read in command line args.
	i = 1   # index into args. Ignore the first one, since it's the name of the python module being run.
	while i < len(sys.argv):
		if sys.argv[i] == '-i1':   # the first directory containing cell motion data.
			i += 1
			dir1 = sys.argv[i]
		elif sys.argv[i] == '-o':   # output directory where analysis data is written to.
			i += 1
			outDir = sys.argv[i]
		elif sys.argv[i] == '-l1':   # label for the first data set, used in graphing.
			i += 1
			label1 = sys.argv[i]
		elif sys.argv[i] == '-ow':   # non-safe, overwrite existing data if it is found.
			overWrite = True
		elif sys.argv[i] == '-g':   # draw graphs if specified.
			drawGraphs = True
		elif sys.argv[i] == '-t':   # compare with T cell data, rather than (default) neutrophil data. 
			targetResponses = [	'motilityProfiling/tcell/130328_LN2_movie2_crop3',
								'motilityProfiling/tcell/130328_movie_1_crop_1',
								'motilityProfiling/tcell/130328_movie_2_crop_1',
								'motilityProfiling/tcell/130404_LN1_movie_1_crop',
								'motilityProfiling/tcell/130404_LN1_movie_2_crop',
								'motilityProfiling/tcell/130404_LN1_movie_3_crop',
								'motilityProfiling/tcell/130404_LN1_movie_4_crop',
								'motilityProfiling/tcell/130404_LN2_movie_5_crop',
								'motilityProfiling/tcell/130410_LN1_movie_1_crop'
								]	
		# contrast T cells and neutrophils.  
		elif sys.argv[i] == '-tn': 		
			tCells = 	[	'motilityProfiling/tcell/130328_LN2_movie2_crop3',
							'motilityProfiling/tcell/130328_movie_1_crop_1',
							'motilityProfiling/tcell/130328_movie_2_crop_1',
							'motilityProfiling/tcell/130404_LN1_movie_1_crop',
							'motilityProfiling/tcell/130404_LN1_movie_2_crop',
							'motilityProfiling/tcell/130404_LN1_movie_3_crop',
							'motilityProfiling/tcell/130404_LN1_movie_4_crop',
							'motilityProfiling/tcell/130404_LN2_movie_5_crop',
							'motilityProfiling/tcell/130410_LN1_movie_1_crop'
						]
			candidate_profiles = [buildProfile.build_profile(directory=direct, graphs=False, trimDisplacement=True) \
									for direct in tCells ]
			label1 = 'T cell'
			label2 = 'Neutrophil'			
			outDir = 'motilityProfiling/neutro_vs_Tcell'
		i += 1

	targetProfiles = [buildProfile.build_profile(directory=r, graphs=False, trimDisplacement=True) for r in targetResponses]

	if outDir is None:
		outDir = dir1

	if label1 is None:
		label1 = dir1
		if dir1.find('/'):				# will find the index of the first occurrence.
			label1 = dir1[:dir1.find('/')]  # slice everything up to, but not including, the index of character.

	# if the directory already exists, then append the date and time to prevent over writing.
	if os.path.exists(outDir):
		if overWrite:
			print 'WARNING! Output directory already exists, but script running in -ow state, so data may be overwritten.'
		else:
			date = datetime.datetime.today().strftime('%Y%m%d-%H_%M')
			outDir = outDir + '-' + date
	else:
		os.makedirs(outDir)
	
	if not candidate_profiles:
		reps = glob.glob(dir1 + '/rep*')
		reps = [r for r in reps if os.path.isdir(r)]
		if reps:
			print 'found multiple replicate experiments, processing them all in batch.'
			candidate_profiles = []
			for rep in reps:
				print rep
				candidate_profiles.append(buildProfile.build_profile(directory=rep, graphs=False, trimDisplacement=True))
		else:
			candidate_profiles = [buildProfile.build_profile(directory=dir1, graphs=False, trimDisplacement=True)]

	contrastProfiles.contrast(P1=candidate_profiles, P2=targetProfiles, label1=label1, label2=label2, outDir=outDir,
							overWrite=overWrite, drawGraphs=drawGraphs, AStats=False)
