# Supplementary material for: Leukocyte Motility Models Assessed through Simulation and Multi-objective Optimization-Based Model Selection
Source: PLoS Comput Biol. 2016 Sep 2;12(9):e1005082. doi: 10.1371/journal.pcbi.1005082 (PMC5010290; doi:10.1371/journal.pcbi.1005082)
Supplement: S1 Software — (ZIP) [file pcbi.1005082.s038.zip › optimisation/motilityProfiling/contrastProfiles.py]

"""
    This program is free software: you can redistribute it and/or modify
    it under the terms of the GNU General Public License as published by
    the Free Software Foundation, either version 3 of the License, or
    (at your option) any later version.

    This program is distributed in the hope that it will be useful,
    but WITHOUT ANY WARRANTY; without even the implied warranty of
    MERCHANTABILITY or FITNESS FOR A PARTICULAR PURPOSE.  See the
    GNU General Public License for more details.

    You should have received a copy of the GNU General Public License
    along with this program.  If not, see <http://www.gnu.org/licenses/>.

    Mark N. Read, 2016

This is a key file in the optimisation process. It will contrast two datasets containing motility data. The results are
written to an XML file that can be used by the optimisation process (as specified in n_config.py and tc_config.py) in
parameterising a motility model to some target data.
"""
import matplotlib
matplotlib.use('Agg')   # Force matplotlib to not use any Xwindows backend.
import matplotlib.pyplot as plt
from matplotlib import rcParams
rcParams.update({'figure.autolayout': True})
import stats
import buildProfile
import sys					# provides access to command line arguments.
import datetime
import os
import glob


### Used in writing data as XML files ###
from xml.etree.ElementTree import Element, SubElement
from xml.etree import ElementTree
from xml.dom import minidom


if False:
	ks_2samp = stats.ks_2samp
else:
	# This implementation is much faster.
	import scipy.stats
	ks_2samp = scipy.stats.ks_2samp


def plotCDFs(dist1, dist2, d1name, d2name, xlabel, filename, title=None, dist3=None, d3name=None, xmin=None, xmax=None):
	"""
	Calculates cumulative distribution functions for the two supplied empirical distributions, and plots the two CDFs
	atop one another.
	"""
	linewidth = 2.0
	plt.clf()
	cdf1 = stats.ecdf(dist1)
	cdf2 = stats.ecdf(dist2)
	# insert one record at start of these lists to ensure curves extend to y=0.
	D1X = [cdf1[0][0]]
	D1X.extend([record[0] for record in cdf1])
	D1Y = [0]
	D1Y.extend([record[1] for record in cdf1])
	D2X = [cdf2[0][0]]
	D2X.extend([record[0] for record in cdf2])
	D2Y = [0]
	D2Y.extend([record[1] for record in cdf2])
	p1, = plt.plot(D1X, D1Y, linewidth=linewidth)
	p2, = plt.plot(D2X, D2Y, linewidth=linewidth)
	plt.legend([p1, p2], [d1name, d2name], loc='lower right')
	if dist3:
		cdf3 = stats.ecdf(dist3)
		D3X = [cdf3[0][0]]
		D3X.extend([record[0] for record in cdf3])
		D3Y = [0]
		D3Y.extend([record[1] for record in cdf3])
		p3, = plt.plot(D3X, D3Y, linewidth=linewidth)
		plt.legend([p1, p2, p3], [d1name, d2name, d3name], loc='lower right')
	plt.xlabel(xlabel)
	plt.ylabel('Proportion')
	if title:
		plt.title(title)
	plt.gca().grid(True, linewidth=linewidth)   # turn on grid lines.
	if xmax is not None or xmin is not None:
		curXmin, curXmax = plt.gca().get_xlim()
		if xmax is not None:
			curXmax = xmax
		if xmin is not None:
			curXmin = xmin
		plt.gca().set_xlim([curXmin, curXmax])
	font = {'size'   : 18}
	plt.rc('font', **font)
	ax = plt.gca()
	# change the width of the plot boundary lines
	[i.set_linewidth(linewidth) for i in ax.spines.itervalues()]	
	plt.savefig(filename, dpi=300)


def plotMSDs(msdResults1, name1, msdResults2, name2, filename, msdResults3=None, name3=None, plotRaw=True, plotFit=False):
	"""
	Plot two mean square displacements (over time) on the same graph.
	plotRaw and plotFit will draw the raw data (only makes sense if the time steps for all tracks in the raw data are
	the same) and the fitted straight line respectively.
	"""
	linewidth = 2.0
	plt.clf()
	times1 = [r[0] for r in msdResults1['msd']]
	times2 = [r[0] for r in msdResults2['msd']]
	plotLines = []
	plotLabels = []
	if plotRaw:
		msds1 = [r[1] for r in msdResults1['msd']]
		msds2 = [r[1] for r in msdResults2['msd']]
		p1, = plt.plot(times1, msds1, 'b', linewidth=linewidth)
		p2, = plt.plot(times2, msds2, 'g', linewidth=linewidth)
		plotLines.extend([p1,p2])
		plotLabels.extend([
			'{n:s} {sl:.2f}'.format(n=name1, sl=msdResults1['slope']),
		    '{n:s} {sl:.2f}'.format(n=name2, sl=msdResults2['slope'])
		])
		if msdResults3:
			times3 = [r[0] for r in msdResults3['msd']]
			msds3 = [r[1] for r in msdResults3['msd']]
			p3, = plt.plot(times3, msds3, 'r', linewidth=linewidth)
			plotLines.append(p3)
			plotLabels.append('{n:s} {sl:.2f}'.format(n=name3, sl=msdResults3['slope']))
	if plotFit:
		p4, = plt.plot(msdResults1['linearTimes'], msdResults1['linearPlot'], 'b', linewidth=linewidth)
		p5, = plt.plot(msdResults2['linearTimes'], msdResults2['linearPlot'], 'g', linewidth=linewidth)
		plotLines.extend([p4,p5])
		plotLabels.extend([
			'{n:s} {sl:.2f}'.format(n=name1, sl=msdResults1['slope']),
		    '{n:s} {sl:.2f}'.format(n=name2, sl=msdResults2['slope'])
		])
		if msdResults3:
			p6, = plt.plot(msdResults3['linearTimes'], msdResults3['linearPlot'], 'r', linewidth=linewidth)
			plotLines.append(p6)
			plotLabels.append('{n:s} {sl:.2f}'.format(n=name3, sl=msdResults3['slope']))

	plt.legend(plotLines, plotLabels, loc='lower right')
	plt.xlabel('Time (s)')
	plt.ylabel('MSD')
	plt.xscale('log')
	plt.yscale('log')
	plt.title('Mean Squared Displacements')
	plt.gca().grid(True, linewidth=linewidth)   # turn on grid lines.
	font = {'size'   : 18}
	plt.rc('font', **font)
	# change the width of the plot boundary lines
	ax = plt.gca()
	[i.set_linewidth(linewidth) for i in ax.spines.itervalues()]
	plt.savefig(filename, dpi=300)


class ProfilesSummary:
	"""
	Collates statistical profiles from one or more profiles.
	"""
	def __init__(self, profiles):
		"""
		Collect together stats for a given set of profiles.
		"""
		self.profiles = profiles
		self.dur     = [i for p in profiles for i in p.duration]
		self.len     = [i for p in profiles for i in p.collate_lengths()]
		self.dis     = [i for p in profiles for i in p.displacement]
		self.mea     = [i for p in profiles for i in p.collate_meanders()]
		self.spd     = [i for p in profiles for i in p.collate_speeds()]
		self.mspd    = [i for p in profiles for i in p.medSpd]
		self.irqSpd  = [i for p in profiles for i in p.irqSpd]
		self.turn    = [i for p in profiles for i in p.collate_turns()]
		self.mTurn   = [i for p in profiles for i in p.medTurn]
		self.irqTurn = [i for p in profiles for i in p.irqTurn]
		# self.roll    = [i for p in profiles for i in p.collate_rolls()]
		# self.mRoll   = [i for p in profiles for i in p.medRoll]
		# self.irqRoll = [i for p in profiles for i in p.irqRoll]
		# this returns many results (as dictionary) that will need to be recalculated.
		msdResults = buildProfile.Profile.calculate_msd(profiles, msd_time_cutoff=float('inf'), method='allT')
		self.msdData = msdResults['msd']   # contains tuple (<time><msd value>)
		self.lastTimeSample = self.msdData[-1][0]
		self.msdResults = None   # this is after comparison with other profile.


class ProfilesContrastStats:
	def __init__(self, ps1, ps2, AStats=False):
		"""
		"""
		# set default values, in case A tests are not calculated (which can be time consuming)
		self.durA = -1.0
		self.lenA = -1.0
		self.disA = -1.0
		self.meaA = -1.0
		self.spdA = -1.0
		self.mspdA = -1.0
		self.irqSpdA = -1.0
		self.turnA = -1.0
		self.mTurnA = -1.0
		self.irqTurnA = -1.0
		self.rollA = -1.0
		self.mRollA = -1.0
		self.irqRollA = -1.0
		self.selA = -1.0
		self.sedA = -1.0
		self.semA = -1.0

		# A test statistical measures
		self.AStats = AStats
		if AStats:
			self.durA = stats.Atest(ps1.dur, ps2.dur)
			self.lenA = stats.Atest(ps1.len, ps2.len)
			self.disA = stats.Atest(ps1.dis, ps2.dis)
			self.meaA = stats.Atest(ps1.mea, ps2.mea)
			if ps1.spd or ps2.spd:
				self.spdA = stats.Atest(ps1.spd, ps2.spd)
			else:
				self.spdA = 1.0
			self.mspdA = stats.Atest(ps1.mspd, ps2.mspd)
			self.irqSpdA = stats.Atest(ps1.irqSpd, ps2.irqSpd)
			self.turnA = stats.Atest(ps1.turn, ps2.turn)
			self.mTurnA = stats.Atest(ps1.mTurn, ps2.mTurn)
			self.irqTurnA = stats.Atest(ps1.irqTurn, ps2.irqTurn)
			# self.rollA = stats.Atest(ps1.roll, ps2.roll)
			# self.mRollA = stats.Atest(ps1.mRoll, ps2.mRoll)
			# self.irqRollA = stats.Atest(ps1.irqRoll, ps2.irqRoll)
		# Kolmogorov-Smirnov test statistics.
		self.dur_KSd,   self.dur_KSp        = ks_2samp(ps1.dur, ps2.dur)
		self.len_KSd,   self.len_KSp        = ks_2samp(ps1.len, ps2.len)
		self.dis_KSd,   self.dis_KSp        = ks_2samp(ps1.dis, ps2.dis)
		self.mea_KSd,   self.mea_KSp        = ks_2samp(ps1.mea, ps2.mea)
		self.spd_KSd,   self.spd_KSp        = ks_2samp(ps1.spd, ps2.spd)
		self.mspd_KSd,  self.mspd_KSp       = ks_2samp(ps1.mspd, ps2.mspd)
		self.irqSpd_KSd, self.irqSpd_KSp    = ks_2samp(ps1.irqSpd, ps2.irqSpd)
		self.turn_KSd,  self.turn_KSp       = ks_2samp(ps1.turn, ps2.turn)
		self.mTurn_KSd, self.mTurn_KSp      = ks_2samp(ps1.mTurn, ps2.mTurn)
		self.irqTurn_KSd, self.irqTurn_KSp  = ks_2samp(ps1.irqTurn, ps2.irqTurn)
		# self.roll_KSd,  self.roll_KSp       = ks_2samp(ps1.roll, ps2.roll)
		# self.mRoll_KSd, self.mRoll_KSp      = ks_2samp(ps1.mRoll, ps2.mRoll)
		# self.irqRoll_KSd, self.irqRoll_KSp  = ks_2samp(ps1.irqRoll, ps2.irqRoll)
		# Other form of statistics
		# correlation between length and displacement is dependent on the range of lengths input - higher correlation
		# for shorter lengths. Simulation track lengths tend to be longer than vivo, because simulation does not have
		# broken tracks. Hence, calculate correlations only for the range of track lengths generated by simulation.
		# The following finds the minimum length in each of the sets of profiles.
		ps1min = 0.0
		ps1max = 20.0
		ps2min = 0.0
		ps2max = 20.0
		if ps1.len:
			ps1min = min(ps1.len)
			ps1max = max(ps1.len)
		if ps2.len:
			ps2min = min(ps2.len)
			ps2max = max(ps2.len)
		filter_min = max(ps1min, ps2min)
		filter_max = min(ps1max, ps2max)
		self.ps1_l_disp_corr = buildProfile.Profile.plot_length_displacement_scat(ps1.profiles, filter_min=filter_min, filter_max=filter_max, graph=False)
		self.ps2_l_disp_corr = buildProfile.Profile.plot_length_displacement_scat(ps2.profiles, filter_min=filter_min, filter_max=filter_max, graph=False)
		self.length_displacement_corr_diff = abs(self.ps1_l_disp_corr['rho'] - self.ps2_l_disp_corr['rho'])
		# calculate mean squared displacement values. Ensure same range of times applied to both.
		msdTimeCutoff = 0.25 * max(ps1.lastTimeSample, ps2.lastTimeSample)
		ps1.msdResults = buildProfile.Profile.calculate_msd(msd=ps1.msdData, msd_time_cutoff=msdTimeCutoff, method='allT')
		ps2.msdResults = buildProfile.Profile.calculate_msd(msd=ps2.msdData, msd_time_cutoff=msdTimeCutoff, method='allT')
		self.msdDiff = abs(ps1.msdResults['slope'] - ps2.msdResults['slope'])

	def write_to_file(self, file_name_A, file_name_KS, label1, label2):
		if self.AStats:
			f = open(file_name_A, 'w')
			f.write('# ' + label1 + ' vs ' + label2 + '/n')
			f.write('#P1 vs P2\n')
			f.write('{:15s}, {:6f}'.format('duration', self.durA))
			f.write('{:15s}, {:6f}'.format('length', self.lenA))
			f.write('{:15s}, {:6f}'.format('displacement', self.disA))
			f.write('{:15s}, {:6f}'.format('meander', self.meaA))
			f.write('{:15s}, {:6f}'.format('speed', self.spdA))
			f.write('{:15s}, {:6f}'.format('median spd', self.mspdA))
			f.write('{:15s}, {:6f}'.format('irq spd', self.irqSpdA))
			f.write('{:15s}, {:6f}'.format('turns', self.turnA))
			f.write('{:15s}, {:6f}'.format('median turns', self.mTurnA))
			f.write('{:15s}, {:6f}'.format('irq turns', self.irqTurnA))
			# f.write('{:15s}, {:6f}'.format('rolls', self.rollA))
			# f.write('{:15s}, {:6f}'.format('median rolls', self.mRollA))
			# f.write('{:15s}, {:6f}'.format('irq rolls', self.irqRollA))
			f.close()

		f = open(file_name_KS,'w')
		f.write('# ' + label1 + ' vs ' + label2 + '/n')
		f.write('{:15s}, {:6s}'.format('metric', 'Dval'))
		f.write('{:15s}, {:6f}'.format('duration', self.dur_KSd))
		f.write('{:15s}, {:6f}'.format('length', self.len_KSd))
		f.write('{:15s}, {:6f}'.format('displacement', self.dis_KSd))
		f.write('{:15s}, {:6f}'.format('meander', self.mea_KSd))
		f.write('{:15s}, {:6f}'.format('speed', self.spd_KSd))
		f.write('{:15s}, {:6f}'.format('median spd', self.mspd_KSd))
		f.write('{:15s}, {:6f}'.format('IRQ spd', self.irqSpd_KSd))
		f.write('{:15s}, {:6f}'.format('turns', self.turn_KSd))
		f.write('{:15s}, {:6f}'.format('median turns', self.mTurn_KSd))
		f.write('{:15s}, {:6f}'.format('irq turns', self.irqTurn_KSd))
		# f.write('{:15s}, {:6f}'.format('rolls', self.roll_KSd))
		# f.write('{:15s}, {:6f}'.format('median rolls', self.mRoll_KSd))
		# f.write('{:15s}, {:6f}'.format('irq rolls', self.irqRoll_KSd))

	def write_response_stats(self, file_name):
		"""
		writes an XML file to the file system containing the stats contrasting these two profiles.
		"""
		def prettify(elem):
			"""
			Return a pretty-printed XML string for the Element.

			Taken from: http://pymotw.com/2/xml/etree/ElementTree/create.html on 19/08/2014
			"""
			rough_string = ElementTree.tostring(elem, 'utf-8')
			reparsed = minidom.parseString(rough_string)
			return reparsed.toprettyxml(indent="  ")

		def setupResponse(name, parent, ksd, a, ksp):
			"""
			Creates tags representing response data. Includes data for KS tests (p and d) and A test.
			"""
			child = SubElement(parent, name)
			childKSd = SubElement(child, 'ks-d')
			childKSd.text = str(ksd)
			childKSp= SubElement(child, 'ks-p')
			childKSp.text = str(ksp)
			childA = SubElement(child, 'A')
			childA.text = str(a)

		responses = Element('responses')
		setupResponse(name='duration',     parent=responses, ksd=self.dur_KSd,     ksp=self.dur_KSp,    a=self.durA)
		setupResponse(name='displacement', parent=responses, ksd=self.dis_KSd,     ksp=self.dis_KSp,    a=self.disA)
		setupResponse(name='length',       parent=responses, ksd=self.len_KSd,     ksp=self.len_KSp,    a=self.lenA)
		setupResponse(name='speed',        parent=responses, ksd=self.spd_KSd,     ksp=self.spd_KSp,    a=self.spdA)
		setupResponse(name='speedMedian',  parent=responses, ksd=self.mspd_KSd,    ksp=self.mspd_KSp,   a=self.mspdA)
		setupResponse(name='speedIRQ',     parent=responses, ksd=self.irqSpd_KSd,  ksp=self.irqSpd_KSp, a=self.irqSpdA)
		setupResponse(name='meander',      parent=responses, ksd=self.mea_KSd,     ksp=self.mea_KSp,    a=self.meaA)
		setupResponse(name='turns',        parent=responses, ksd=self.turn_KSd,    ksp=self.turn_KSp,   a=self.turnA)
		setupResponse(name='turnsMedian',  parent=responses, ksd=self.mTurn_KSd,   ksp=self.mTurn_KSp,  a=self.mTurnA)
		setupResponse(name='turnsIRQ',     parent=responses, ksd=self.irqTurn_KSd, ksp=self.irqTurn_KSp, a=self.irqTurnA)
		# setupResponse(name='rolls',        parent=responses, ksd=self.roll_KSd,    ksp=self.roll_KSp,   a=self.rollA)
		# setupResponse(name='rollsMedian',  parent=responses, ksd=self.mRoll_KSd,   ksp=self.mRoll_KSp,  a=self.mRollA)
		# setupResponse(name='rollsIRQ',     parent=responses, ksd=self.irqRoll_KSd, ksp=self.irqRoll_KSp, a=self.irqRollA)
		# msd data.
		msdNode = SubElement(responses, 'msdDiff')
		msdNode.text = str(self.msdDiff)
		#
		child = SubElement(responses, 'length_displacement_corr')
		c1 = SubElement(child, 'ps1')
		c2 = SubElement(child, 'ps2')
		c3 = SubElement(child, 'diff')
		c1.text = str(self.ps1_l_disp_corr)
		c2.text = str(self.ps2_l_disp_corr)
		c3.text = str(self.length_displacement_corr_diff)

		with open(file_name, 'w') as f:
			f.write(prettify(responses))


def contrast(P1, P2, label1, label2, outDir=None, overWrite=False, drawGraphs=False, AStats=False, P3=None, label3=None):
	"""
	Contrast the two supplied profiles. An optional 3rd distribution can be provided, and it is contrasted to the first.

	arguments:
	  :P1 : first of the profiles to contrast. Can be a list of profiles.
	  :P2 : second profile to contrast. Can be a list of profiles.
	  :label1 : name to give first profile for graphing.
	  :label2 : name to give second profile for graphing.
	  :outDir : directory to which output data should be written.
	  :overWrite: whe n True, allows program to overwrite existing files.
	  :drawGraphs: time consuming to draw graphs, set to True if you wish to have them.
	"""
	print 'contrasting profiles.'
	# set to nonsensical value, as indication of when Atest stats have not been run. They can be time-consuming to
	# execute.
	ps1 = P1
	ps2 = P2
	ps3 = P3 if P3 else None
	if isinstance(P1, buildProfile.Profile):
		ps1 = [P1]
	if isinstance(P2, buildProfile.Profile):
		ps2 = [P2]
	if isinstance(ps3, buildProfile.Profile):
		ps3 = [ps3]

	# can only calculate the following stats if there are tracks in each profile.
	if [p.tracks for p in ps1] and [p.tracks for p in ps2]:
		summary1 = ProfilesSummary(ps1)
		summary2 = ProfilesSummary(ps2)
		contrast1_2 = ProfilesContrastStats(summary1, summary2, AStats=AStats)
		contrast1_2.write_to_file(file_name_A=outDir + '/A-test-stats', file_name_KS=outDir + '/KS-stats', label1=label1, label2=label2)
		contrast1_2.write_response_stats(outDir + '/responseStats')
	else:
		print 'WARNING! one of the supplied profiles contains no tracks.'

	if ps3 is not None and [p.tracks for p in ps3]:
		summary3 = ProfilesSummary(ps3)
		contrast1_3 = ProfilesContrastStats(summary1, summary3, AStats=AStats)
		contrast1_3.write_response_stats(outDir + '/validationStats')

	if drawGraphs:
		if not ps3:
			plotCDFs(summary1.dur,     summary2.dur,     label1, label2, 'Track duration (s)',                  outDir + '/CDF-duration.png',       title='Track Duration')
			plotCDFs(summary1.len,     summary2.len,     label1, label2, 'Track length (um)',                   outDir + '/CDF-length.png',         title='Track Length')
			plotCDFs(summary1.dis,     summary2.dis,     label1, label2, 'Track displacement (um)',             outDir + '/CDF-displacement.png',   title='Track Displacement')
			plotCDFs(summary1.mea,     summary2.mea ,    label1, label2, 'Meandering index',                    outDir + '/CDF-meander.png',        title='Track Meandering Indexes', xmin=0.0, xmax=1.0)
			plotCDFs(summary1.spd,     summary2.spd,     label1, label2, 'Translation speed (um/min)',          outDir + '/CDF-speeds.png',         title='Translation Speeds')
			plotCDFs(summary1.mspd,    summary2.mspd,    label1, label2, 'Median translation speed (um/min)',   outDir + '/CDF-spdMed.png',         title='Median Track Translation Speeds')
			plotCDFs(summary1.irqSpd,  summary2.irqSpd,  label1, label2, 'Translation speed IRQ (um/min)',      outDir + '/CDF-spdIRQ.png',         title='Track Translation Speed IRQs')
			plotCDFs(summary1.turn,    summary2.turn,    label1, label2, 'Turn speed (degrees/min)',            outDir + '/CDF-turns.png',          title='Turn Speeds')
			plotCDFs(summary1.mTurn,   summary2.mTurn,   label1, label2, 'Median turn speed (degrees/min)',     outDir + '/CDF-turnsMedian.png',    title='Median Track Turn Speeds')
			plotCDFs(summary1.irqTurn, summary2.irqTurn, label1, label2, 'Turn speed IRQ (degrees/min)',        outDir + '/CDF-turnsIRQ.png',       title='Track Turn Speed IRQs')
			# plotCDFs(summary1.roll,    summary2.roll,    label1, label2, 'Roll speed (degrees/min)',            outDir + '/CDF-rolls.png',          title='Roll Speeds')
			# plotCDFs(summary1.mRoll,   summary2.mRoll,   label1, label2, 'Median roll speed (degrees/min)',     outDir + '/CDF-rollsMedian.png',    title='Median Track Roll Speeds')
			# plotCDFs(summary1.irqRoll, summary2.irqRoll, label1, label2, 'Roll speed IRQ (degrees/min)',        outDir + '/CDF-rollsIRQ.png',       title='Track Roll Speed IRQs')
			plotMSDs(msdResults1=summary1.msdResults, name1=label1, msdResults2=summary2.msdResults, name2=label2, filename=outDir + '/msdDiff.png', plotRaw=False, plotFit=True)
			buildProfile.Profile.plot_length_displacement_scat(profiles=summary1.profiles, filter_min=False, filter_max=False, graph=True, directory=outDir, name='len_disp_scat-p1.png')
			buildProfile.Profile.plot_length_displacement_scat(profiles=summary2.profiles, filter_min=False, filter_max=False, graph=True, directory=outDir, name='len_disp_scat-p2.png')
		else:
			plotCDFs(summary1.dur,     summary2.dur,     label1, label2, 'Track duration (s)',                  outDir + '/CDF-duration.png',       title='Track Duration',         dist3=summary3.dur, d3name=label3)
			plotCDFs(summary1.len,     summary2.len,     label1, label2, 'Track length (um)',                   outDir + '/CDF-length.png',         title='Track Length',           dist3=summary3.len, d3name=label3)
			plotCDFs(summary1.dis,     summary2.dis,     label1, label2, 'Track displacement (um)',             outDir + '/CDF-displacement.png',   title='Track Displacement',     dist3=summary3.dis, d3name=label3)
			plotCDFs(summary1.mea,     summary2.mea ,    label1, label2, 'Meandering index',                    outDir + '/CDF-meander.png',        title='Track Meandering Indexes',dist3=summary3.mea, d3name=label3, xmin=0.0, xmax=1.0)
			plotCDFs(summary1.spd,     summary2.spd,     label1, label2, 'Translation speed (um/min)',          outDir + '/CDF-speeds.png',         title='Translation Speeds',                 dist3=summary3.spd, d3name=label3)
			plotCDFs(summary1.mspd,    summary2.mspd,    label1, label2, 'Median translation speed (um/min)',   outDir + '/CDF-spdMed.png',         title='Median Track Translation Speeds',    dist3=summary3.mspd, d3name=label3)
			plotCDFs(summary1.irqSpd,  summary2.irqSpd,  label1, label2, 'Translation speed IRQ (um/min)',      outDir + '/CDF-spdIRQ.png',         title='Track Translation Speed IRQs',       dist3=summary3.irqSpd, d3name=label3)
			plotCDFs(summary1.turn,    summary2.turn,    label1, label2, 'Turn speed (degrees/min)',            outDir + '/CDF-turns.png',          title='Turn Speeds',        dist3=summary3.turn, d3name=label3)
			plotCDFs(summary1.mTurn,   summary2.mTurn,   label1, label2, 'Median turn speed (degrees/min)',     outDir + '/CDF-turnsMedian.png',    title='Median Track Turn Speeds', dist3=summary3.mTurn, d3name=label3)
			plotCDFs(summary1.irqTurn, summary2.irqTurn, label1, label2, 'Turn speed IRQ (degrees/min)',        outDir + '/CDF-turnsIRQ.png',       title='Track Turn Speed IRQs',     dist3=summary3.irqTurn, d3name=label3)
			# plotCDFs(summary1.roll,    summary2.roll,    label1, label2, 'Roll speed (degrees/min)',            outDir + '/CDF-rolls.png',          title='Roll Speeds',        dist3=summary3.roll, d3name=label3)
			# plotCDFs(summary1.mRoll,   summary2.mRoll,   label1, label2, 'Median roll speed (degrees/min)',     outDir + '/CDF-rollsMedian.png',    title='Median Track Roll Speeds', dist3=summary3.mRoll, d3name=label3)
			# plotCDFs(summary1.irqRoll, summary2.irqRoll, label1, label2, 'Roll speed IRQ (degrees/min)',        outDir + '/CDF-rollsIRQ.png',       title='Track Roll Speed IRQs',     dist3=summary3.irqRoll, d3name=label3)
			plotMSDs(msdResults1=summary1.msdResults, name1=label1, msdResults2=summary2.msdResults, name2=label2, filename=outDir + '/msdDiff.png', msdResults3=summary3.msdResults, name3=label3, plotRaw=False, plotFit=True)
	print 'finished contrasting profiles.'


def main():
	"""
	Lets profile comparison be launched from the command line, provided that directories are suppled to the input data.
	"""
	dir1 = None
	dir2 = None
	label1 = None
	label2 = None
	overWrite = False
	drawGraphs = False
	profileGraphs = False
	outDir = None
	# read in command line args.
	i = 1   # index into args. Ignore the first one, since it's the name of the python module being run.
	while i < len(sys.argv):
		if sys.argv[i] == '-i1':     # the first directory containing cell motion data.
			i += 1
			dir1 = sys.argv[i]
		elif sys.argv[i] == '-i2':   # the second directory containing cell motion data.
			i += 1
			dir2 = sys.argv[i]
		elif sys.argv[i] == '-o':    # output directory where analysis data is written to.
			i += 1
			outDir = sys.argv[i]
		elif sys.argv[i] == '-l1':   # label for the first data set, used in graphing.
			i += 1
			label1 = sys.argv[i]
		elif sys.argv[i] == '-l2':   # label for the second data set, used in graphing.
			i += 1
			label2 = sys.argv[i]
		elif sys.argv[i] == '-ow':   # non-safe, overwrite existing data if it is found.
			overWrite = True
		elif sys.argv[i] == '-g':    # draw graphs if specified.
			drawGraphs = True
		i += 1

	if dir1 is None or dir2 is None:
		raise Exception('Must supply both directories for program profile input.')

	P1 = []
	reps = glob.glob(dir1 + '/rep*')
	reps = [r for r in reps if os.path.isdir(r)]
	if reps:
		print 'found multiple replicate experiments, processing them all in batch.'
		for rep in reps:
			print rep
			P1.append(buildProfile.build_profile(rep, graphs=profileGraphs, interpolate=True))
	else:
		P1 = [buildProfile.build_profile(dir1, graphs=profileGraphs, interpolate=True)]

	P2 = []
	reps = glob.glob(dir2 + '/rep*')
	reps = [r for r in reps if os.path.isdir(r)]
	if reps:
		print 'found multiple replicate experiments, processing them all in batch.'
		for rep in reps:
			print rep
			P2.append(buildProfile.build_profile(rep, profileGraphs, interpolate=True))
	else:
		P2 = [buildProfile.build_profile(dir2, graphs=profileGraphs, interpolate=True)]

	if label1 is None:
		label1 = dir1
		if dir1.find('/'):				# will find the index of the first occurrence.
			label1 = dir1[:dir1.find('/')]	# slice everything up to, but not including, the index of character.
	if label2 is None:
		label2 = dir2
		if dir2.find('/'):
			label2 = dir2[:dir2.find('/')]

	if outDir is None:
		outDir = label1 + '_Vs_' + label2
	# if the directory already exists, then append the date and time to prevent over writing.
	if os.path.exists(outDir):
		if overWrite:
			print 'WARNING! Output directory already exists, but script running in -ow state, so data may be overwritten.'
		else:
			date = datetime.datetime.today().strftime('%Y%m%d-%H_%M')
			outDir = outDir + '-' + date
	else:
		os.makedirs(outDir)

	# write the arguments used to generate this profile information to the filesystem.
	with open(outDir + '/arguments', 'w') as file:
		file.write(str(sys.argv))
		file.close()

	contrast(P1=P1, P2=P2, label1=label1, label2=label2, outDir=outDir, overWrite=overWrite, drawGraphs=drawGraphs)


# python main method hook.
if __name__ == '__main__':
	main()
