# Supplementary material for: Leukocyte Motility Models Assessed through Simulation and Multi-objective Optimization-Based Model Selection
Source: PLoS Comput Biol. 2016 Sep 2;12(9):e1005082. doi: 10.1371/journal.pcbi.1005082 (PMC5010290; doi:10.1371/journal.pcbi.1005082)
Supplement: S1 Software — (ZIP) [file pcbi.1005082.s038.zip › optimisation/motilityProfiling/geometry.py]

"""
    This program is free software: you can redistribute it and/or modify
    it under the terms of the GNU General Public License as published by
    the Free Software Foundation, either version 3 of the License, or
    (at your option) any later version.

    This program is distributed in the hope that it will be useful,
    but WITHOUT ANY WARRANTY; without even the implied warranty of
    MERCHANTABILITY or FITNESS FOR A PARTICULAR PURPOSE.  See the
    GNU General Public License for more details.

    You should have received a copy of the GNU General Public License
    along with this program.  If not, see <http://www.gnu.org/licenses/>.

    Mark N. Read, 2016
"""
import math
import numpy


def radians_to_degrees(rad):
	return rad * 180.0 / numpy.pi


def degrees_to_radians(deg):
	return deg * numpy.pi / 180.0


def vector_length(v):
	"""  Calculates the length of the vector with the supplied x y and z components.  """
	return math.sqrt( vector_length2(v) )


def vector_length2(v):
	""" Return the length squared of the supplied vector. """
	return sum(n * n for n in v)


def distance_between_points(x1, y1, z1, x2, y2, z2):
	dx = x1 - x2
	dy = y1 - y2
	dz = z1 - z2
	return math.sqrt((dx * dx) + (dy * dy) + (dz * dz))


def dot_product(v, w):
	"""
	Calculates the dot product between two vectors. The first vector has components x1, y1 and z1, the second x2, y2,
	and z2.
	"""
	x1, y1, z1 = v
	x2, y2, z2 = w
	return (x1 * x2) + (y1 * y2) + (z1 * z2)


def cross_product(u, v):
	""" u and v should be tuples of (x, y, z). """
	u1, u2, u3 = u
	v1, v2, v3 = v
	s1 = u2 * v3 - u3 * v2
	s2 = u3 * v1 - u1 * v3
	s3 = u1 * v2 - u2 * v1
	return s1, s2, s3


class InvalidAngleException(Exception):
	""" Returned when a method is asked to compute and angle with an impossible solution. """
	pass


def angle_between_vectors(v, w):
	"""
	A.B = |A||B|cos(alpha). Rearrange to give (A.B)/(|A||B|) = cos(alpha). Angle given in degrees.

	Raises InvalidAngleException if the two vectors have zero length.
	"""
	dot = dot_product(v, w)
	lenV = vector_length(v)
	lenW = vector_length(w)
	if (lenV * lenW) == 0.0: 			# avoid div by zero.
		raise InvalidAngleException

	tmp = dot / (lenV * lenW)
	# necessary because of precision errors. tmp occasionally <-1 or >1, likely because values are bing generated
	#  in another program, and written with limited precision to files that are used for further calculation
	# here.
	tmp = max(-1.0, min(tmp,1))
	radians = math.acos(tmp)
	degrees = radians * (180 / math.pi)
	return degrees


def vector_projection(v, w):
	"""
	Projects vector V onto vector W.

	projection = b (a.b) / (b.b)      - where (x.y) signifies dot product of two vectors.
	"""
	w1, w2, w3 = w
	dotvw = dot_product(v, w)
	dotww = dot_product(w, w)
	length = dotvw / dotww
	return (length*w1, length*w2, length*w3)


#######################################################################################################################
### THE FOLLOWING IS QUATERNION BASED MATHS, TAKEN FROM
### http://stackoverflow.com/questions/4870393/rotating-coordinate-system-via-a-quaternion
###
### accessed on 28/10/2014. It has been modified in places.
#######################################################################################################################

def normalize(v, tolerance=0.00001):
	mag2 = sum(n * n for n in v)
	if abs(mag2 - 1.0) > tolerance:
		if mag2 == 0.0:
			print 'error!'
			raise Exception('div by zero, cant normalise a vector of length zero')
		mag = math.sqrt(mag2)
		v = tuple(n / mag for n in v)
		#print vs
	return v


def q_mult(q1, q2):
	"""
	This is used to multiply rotations together. Rotations are represented as unit vectors, and the result of this
	is also a unit vector.
	"""
	w1, x1, y1, z1 = q1			# tuple expansion.
	w2, x2, y2, z2 = q2
	w = w1 * w2  -  x1 * x2  -  y1 * y2  -  z1 * z2
	x = w1 * x2  +  x1 * w2  +  y1 * z2  -  z1 * y2
	y = w1 * y2  +  y1 * w2  +  z1 * x2  -  x1 * z2
	z = w1 * z2  +  z1 * w2  +  x1 * y2  -  y1 * x2
	return w, x, y, z


def q_conjugate(q):
	q = normalize(q)
	w, x, y, z = q
	return (w, -x, -y, -z)


def qv_mult(q1, v1):
	"""
	Multiply a quaternion by a vector. q1 is a quaternion (len(q1) = 4), v1 is a vector (len(v1) = 3; ie, no w value).
	"""
	q2 = (0.0,) + v1			# add the w value here, hence converting vector to quaternion.
	# perform q1 . v1 . q1-1 (conjugate)
	return q_mult(q_mult(q1, q2), q_conjugate(q1))[1:]


def qv_transform(q, v):
	""" Applies the transformation represented in q to vector v. """
	vecX, vecY, vecZ = v
	w, x, y, z = q
	new_x =   w*w*vecX + 2*y*w*vecZ - 2*z*w*vecY +   x*x*vecX + 2*y*x*vecY + 2*z*x*vecZ -   z*z*vecX - y*y*vecX
	new_y = 2*x*y*vecX +   y*y*vecY + 2*z*y*vecZ + 2*w*z*vecX -   z*z*vecY +   w*w*vecY - 2*x*w*vecZ - x*x*vecY
	new_z = 2*x*z*vecX + 2*y*z*vecY +   z*z*vecZ - 2*w*y*vecX -   y*y*vecZ + 2*w*x*vecY -   x*x*vecZ + w*w*vecZ
	return (new_x, new_y, new_z)


def axisangle_to_q(v, theta):
	v = normalize(v)
	x, y, z = v
	theta /= 2
	w = math.cos(theta)
	x = x * math.sin(theta)
	y = y * math.sin(theta)
	z = z * math.sin(theta)
	return w, x, y, z


def q_to_axisangle(q):
	w, v = q[0], q[1:]
	theta = math.acos(w) * 2.0
	return normalize(v), theta


########## USED FOR DEBUGGING PURPOSES #############
if __name__ == "__main__":
	x_axis_unit = (1, 0, 0)
	y_axis_unit = (0, 1, 0)
	z_axis_unit = (0, 0, 1)
	r1 = axisangle_to_q(x_axis_unit, numpy.pi / 2)
	r2 = axisangle_to_q(y_axis_unit, numpy.pi / 2)
	r3 = axisangle_to_q(z_axis_unit, numpy.pi / 2)

# 	v = qv_mult(r1, y_axis_unit)	# v starts along the y axis, and is rotated around the x axis to point along z.
# 	v = qv_mult(r2, v)				# rotated around y axis to point along x.
# 	v = qv_mult(r3, v)				# rotated around z axis to point back along y.
# 	print v
#
# 	v = qv_transform(r1, y_axis_unit)
# 	v = qv_transform(r2, v)
# 	v = qv_transform(r3, v)
# 	print v

# 	V = (-1,-4,8)
# #
# 	a = angle_between_vectors(x_axis_unit, V)
# 	print a
# 	a = degrees_to_radians(a)
# 	N = cross_product(V, x_axis_unit)
# 	print N
# 	R1 = axisangle_to_q(N, a)
#
#
# 	V1 = qv_mult(R1, V)
# 	print V1
# 	V2 = qv_transform(R1, V)
# 	print V2

	v = (-3.8625000000000114, 0.0, 0.0)
	w = (-3.7557788175359974, 0.0, 0.90168271789343635)
	print cross_product(v, w)
