# Supplementary material for: Leukocyte Motility Models Assessed through Simulation and Multi-objective Optimization-Based Model Selection
Source: PLoS Comput Biol. 2016 Sep 2;12(9):e1005082. doi: 10.1371/journal.pcbi.1005082 (PMC5010290; doi:10.1371/journal.pcbi.1005082)
Supplement: S1 Software — (ZIP) [file pcbi.1005082.s038.zip › optimisation/motilityProfiling/lib/README.txt]

You can either copy the contents (including JARs not included in this distribution for 
licensing reasons) of simulation/lib to this directory, or delete optimisation/motilityProfiling/lib and create a symbolic link from optimisation/motilityProfiling/lib to simulation/lib instead (to avoid duplication). 
