# Supplementary material for: Leukocyte Motility Models Assessed through Simulation and Multi-objective Optimization-Based Model Selection
Source: PLoS Comput Biol. 2016 Sep 2;12(9):e1005082. doi: 10.1371/journal.pcbi.1005082 (PMC5010290; doi:10.1371/journal.pcbi.1005082)
Supplement: S1 Software — (ZIP) [file pcbi.1005082.s038.zip › optimisation/motilityProfiling/model_selection/analyze.py]

"""
    This program is free software: you can redistribute it and/or modify
    it under the terms of the GNU General Public License as published by
    the Free Software Foundation, either version 3 of the License, or
    (at your option) any later version.

    This program is distributed in the hope that it will be useful,
    but WITHOUT ANY WARRANTY; without even the implied warranty of
    MERCHANTABILITY or FITNESS FOR A PARTICULAR PURPOSE.  See the
    GNU General Public License for more details.

    You should have received a copy of the GNU General Public License
    along with this program.  If not, see <http://www.gnu.org/licenses/>.

    Mark N. Read, 2016.


Summarises the data generated under statistically modelling leukocyte translational and turn speed data. Used to create
plots found in the paper.
"""

__author__ = 'Mark N. Read'


import matplotlib.pyplot as plt
from matplotlib import rcParams
rcParams.update({'figure.autolayout': True})


t_trans_uniform_path = ['TC_translation_uniform_rep0/',
                        'TC_translation_uniform_rep1/',
                        'TC_translation_uniform_rep2/',
                        'TC_translation_uniform_rep3/',
                        'TC_translation_uniform_rep4/']
t_trans_levy_path = ['TC_translation_levyVPLD_rep0/',
                     'TC_translation_levyVPLD_rep1/',
                     'TC_translation_levyVPLD_rep2/',
                     'TC_translation_levyVPLD_rep3/',
                     'TC_translation_levyVPLD_rep4/']
t_trans_homoGauss_path = ['TC_translation_homoGauss_rep0/',
                          'TC_translation_homoGauss_rep1/',
                          'TC_translation_homoGauss_rep2/',
                          'TC_translation_homoGauss_rep3/',
                          'TC_translation_homoGauss_rep4/']
t_trans_heteroGauss_path = ['TC_translation_heteroGauss_rep0/',
                            'TC_translation_heteroGauss_rep1/',
                            'TC_translation_heteroGauss_rep2/',
                            'TC_translation_heteroGauss_rep3/',
                            'TC_translation_heteroGauss_rep4/']

t_turn_uniform_path = ['TC_turn_uniform_rep0/',
                       'TC_turn_uniform_rep1/',
                       'TC_turn_uniform_rep2/',
                       'TC_turn_uniform_rep3/',
                       'TC_turn_uniform_rep4/']
t_turn_homoGauss_path = ['TC_turn_homoGauss_rep0/',
                         'TC_turn_homoGauss_rep1/',
                         'TC_turn_homoGauss_rep2/',
                         'TC_turn_homoGauss_rep3/',
                         'TC_turn_homoGauss_rep4/']
t_turn_heteroGauss_path = ['TC_turn_heteroGauss_rep0/',
                           'TC_turn_heteroGauss_rep1/',
                           'TC_turn_heteroGauss_rep2/',
                           'TC_turn_heteroGauss_rep3/',
                           'TC_turn_heteroGauss_rep4/']


n_trans_uniform_path = ['N_translation_uniform_rep0/',
                        'N_translation_uniform_rep1/',
                        'N_translation_uniform_rep2/',
                        'N_translation_uniform_rep3/',
                        'N_translation_uniform_rep4/']
n_trans_levy_path = ['N_translation_levyVPLD_rep0/',
                     'N_translation_levyVPLD_rep1/',
                     'N_translation_levyVPLD_rep2/',
                     'N_translation_levyVPLD_rep4/']
n_trans_homoGauss_path = ['N_translation_homoGauss_rep0/',
                          'N_translation_homoGauss_rep1/',
                          'N_translation_homoGauss_rep2/',
                          'N_translation_homoGauss_rep3/',
                          'N_translation_homoGauss_rep4/']
n_trans_heteroGauss_path = ['N_translation_heteroGauss_rep0/',
                            'N_translation_heteroGauss_rep1/',
                            'N_translation_heteroGauss_rep2/',
                            'N_translation_heteroGauss_rep3/',
                            'N_translation_heteroGauss_rep4/']

n_turn_uniform_path = ['N_turn_uniform_rep0/',
                       'N_turn_uniform_rep1/',
                       'N_turn_uniform_rep2/',
                       'N_turn_uniform_rep3/',
                       'N_turn_uniform_rep4/']
n_turn_homoGauss_path = ['N_turn_homoGauss_2param_rep0/',
                         'N_turn_homoGauss_2param_rep1/',
                         'N_turn_homoGauss_2param_rep2/',
                         'N_turn_homoGauss_2param_rep3/',
                         'N_turn_homoGauss_2param_rep4/']
n_turn_heteroGauss_path = ['N_turn_heteroGauss_betterStart_rep0/',
                           'N_turn_heteroGauss_betterStart_rep1/',
                           'N_turn_heteroGauss_betterStart_rep2/',
                           'N_turn_heteroGauss_betterStart_rep3/',
                           'N_turn_heteroGauss_betterStart_rep4/']


def extract_vals(path_list, filename):
	vals = []
	for p in path_list:
		with open(p+'/'+filename, 'r') as f:
			lines = f.read().splitlines()
		for l in lines:
			vals.append(float(l))
	return vals


def ecdf(observations):
	"""
	Empirical Cumulative Distribution Function.
	arguments:
	  :observations : list of observations, in any order.

	Returns a list of tuples: [ (<value>,<proportion of observations less than or equal to value>) ]
	Values will be given in ascending order.
	"""
	s = sorted(observations)	# non-destructive, preserves original order of observations.
	n = len(s)					# number of observations.
	cdf = []
	for i, sample in enumerate(s):
		proportion = float(i+1)/n
		tup = (sample, proportion)
		cdf.append(tup)
	return cdf


def plotCDFs(distributions, names=None, colours=None, xlabel=None, title=None, filename=None, fontsize=18,
             linewidth=2.0, xlog=False, xmax=None):
	"""
	Calculates cumulative distribution functions for each distribution in the supplied list.
	:param distributions: list of lists. Each lower level list is a distribution to plot as empirical cdf
	:param names: name of each distribution, used for legend.
	:param xlabel: xlabel of graph
	:param title:
	:param filename: if left as None, will show graph visually rather than save to filesystem.
	:param fontsize:
	:param linewidth:
	"""
	plt.clf()
	plots = []
	for i, distro in enumerate(distributions):
		cdf = ecdf(distro)
		# insert one record at start of these lists to ensure curves extend to y=0.
		D1X = [cdf[0][0]]
		D1X.extend([record[0] for record in cdf])
		D1Y = [0]
		D1Y.extend([record[1] for record in cdf])
		if colours:
			p1, = plt.plot(D1X, D1Y, linewidth=linewidth, color=colours[i])
		else:
			p1, = plt.plot(D1X, D1Y, linewidth=linewidth)
		plots.append(p1)
	if names is not None:
		plt.legend(plots, names, loc='lower right')
	plt.ylabel('Proportion')
	if xlabel:
		plt.xlabel(xlabel)
	if title:
		plt.title(title)
	plt.gca().grid(True, linewidth=linewidth)   # turn on grid lines.
	font = {'size'   : fontsize}
	plt.rc('font', **font)
	# change the width of the plot boundary lines
	ax = plt.gca()
	[i.set_linewidth(linewidth) for i in ax.spines.itervalues()]
	if xmax:
		plt.gca().set_xlim([0.0, xmax])
	if xlog:
		plt.xscale("log")
	if filename:
		plt.savefig(filename, dpi=300)
	else:
		plt.show()


# store KS values in here
t_trans_uniform = extract_vals(t_trans_uniform_path, 'median_KS_vals')
t_trans_levy = extract_vals(t_trans_levy_path, 'median_KS_vals')
t_trans_homoGauss = extract_vals(t_trans_homoGauss_path, 'median_KS_vals')
t_trans_heteroGauss = extract_vals(t_trans_heteroGauss_path, 'median_KS_vals')

t_turn_uniform = extract_vals(t_turn_uniform_path, 'median_KS_vals')
t_turn_homoGauss = extract_vals(t_turn_homoGauss_path, 'median_KS_vals')
t_turn_heteroGauss = extract_vals(t_turn_heteroGauss_path, 'median_KS_vals')

n_trans_uniform = extract_vals(n_trans_uniform_path, 'median_KS_vals')
n_trans_levy = extract_vals(n_trans_levy_path, 'median_KS_vals')
n_trans_homoGauss = extract_vals(n_trans_homoGauss_path, 'median_KS_vals')
n_trans_heteroGauss = extract_vals(n_trans_heteroGauss_path, 'median_KS_vals')

n_turn_uniform = extract_vals(n_turn_uniform_path, 'median_KS_vals')
n_turn_homoGauss = extract_vals(n_turn_homoGauss_path, 'median_KS_vals')
n_turn_heteroGauss = extract_vals(n_turn_heteroGauss_path, 'median_KS_vals')


plotCDFs(distributions=[t_trans_levy, t_trans_homoGauss, t_trans_heteroGauss],
         names=None,
         colours=['red', 'orange', 'limegreen'],
         xlabel='Median track translational speed KS values',
         filename='TC_translation_median_KS.png'
		)


plotCDFs(distributions=[t_turn_uniform, t_turn_homoGauss, t_turn_heteroGauss],
         names=None,
         colours=['black', 'orange', 'limegreen'],
         xlabel='Median track turn speed KS values',
         filename='TC_turn_median_KS.png'
		)


plotCDFs(distributions=[n_trans_levy, n_trans_homoGauss, n_trans_heteroGauss],
         names=None,
         colours=['red', 'orange', 'limegreen'],
         xlabel='Median track translational speed KS values',
         filename='N_translation_median_KS.png'
		)


plotCDFs(distributions=[n_turn_uniform, n_turn_homoGauss, n_turn_heteroGauss],
         names=None,
         colours=['black', 'orange', 'limegreen'],
         xlabel='Median track turn speed KS values',
         filename='N_turn_median_KS.png'
		)


# t_trans_uniform = extract_vals(t_trans_uniform_path, 'simulation_situ_median_correlations')
# t_trans_levy = extract_vals(t_trans_levy_path, 'simulation_situ_median_correlations')
# t_trans_homoGauss = extract_vals(t_trans_homoGauss_path, 'simulation_situ_median_correlations')
# t_trans_heteroGauss = extract_vals(t_trans_heteroGauss_path, 'simulation_situ_median_correlations')

# t_turn_uniform = extract_vals(t_turn_uniform_path, 'simulation_situ_median_correlations')
# t_turn_homoGauss = extract_vals(t_turn_homoGauss_path, 'simulation_situ_median_correlations')
# t_turn_heteroGauss = extract_vals(t_turn_heteroGauss_path, 'simulation_situ_median_correlations')

# n_trans_uniform = extract_vals(n_trans_uniform_path, 'simulation_situ_median_correlations')
# n_trans_levy = extract_vals(n_trans_levy_path, 'simulation_situ_median_correlations')
# n_trans_homoGauss = extract_vals(n_trans_homoGauss_path, 'simulation_situ_median_correlations')
# n_trans_heteroGauss = extract_vals(n_trans_heteroGauss_path, 'simulation_situ_median_correlations')

# n_turn_uniform = extract_vals(n_turn_uniform_path, 'simulation_situ_median_correlations')
# n_turn_homoGauss = extract_vals(n_turn_homoGauss_path, 'simulation_situ_median_correlations')
# n_turn_heteroGauss = extract_vals(n_turn_heteroGauss_path, 'simulation_situ_median_correlations')

# plotCDFs(distributions=[t_trans_levy, t_trans_homoGauss, t_trans_heteroGauss],
#          names=None,
#          colours=['red', 'orange', 'limegreen'],
#          xlabel='Spearmans Rho',
#          filename='TC_translation_median_Rho_situ_vs_sim.png'
# 		)


# plotCDFs(distributions=[t_turn_uniform, t_turn_homoGauss, t_turn_heteroGauss],
#          names=None,
#          colours=['black', 'orange', 'limegreen'],
#          xlabel='Spearmans Rho',
#          filename='TC_turn_median_Rho_situ_vs_sim.png'
# 		)


# plotCDFs(distributions=[n_trans_levy, n_trans_homoGauss, n_trans_heteroGauss],
#          names=None,
#          colours=['red', 'orange', 'limegreen'],
#          xlabel='Spearmans Rho',
#          filename='N_translation_median_Rho_situ_vs_sim.png'
# 		)


# plotCDFs(distributions=[n_turn_uniform, n_turn_homoGauss, n_turn_heteroGauss],
#          names=None,
#          colours=['black', 'orange', 'limegreen'],
#          xlabel='Spearmans Rho',
#          filename='N_turn_median_Rho_situ_vs_sim.png'
# 		)
