# Supplementary material for: Leukocyte Motility Models Assessed through Simulation and Multi-objective Optimization-Based Model Selection
Source: PLoS Comput Biol. 2016 Sep 2;12(9):e1005082. doi: 10.1371/journal.pcbi.1005082 (PMC5010290; doi:10.1371/journal.pcbi.1005082)
Supplement: S1 Software — (ZIP) [file pcbi.1005082.s038.zip › optimisation/motilityProfiling/statisticalModelFitting.py]

"""
    This program is free software: you can redistribute it and/or modify
    it under the terms of the GNU General Public License as published by
    the Free Software Foundation, either version 3 of the License, or
    (at your option) any later version.

    This program is distributed in the hope that it will be useful,
    but WITHOUT ANY WARRANTY; without even the implied warranty of
    MERCHANTABILITY or FITNESS FOR A PARTICULAR PURPOSE.  See the
    GNU General Public License for more details.

    You should have received a copy of the GNU General Public License
    along with this program.  If not, see <http://www.gnu.org/licenses/>.

    Mark N. Read, 2016.
"""

import buildProfile
import numpy as np
import stats
import scipy
import os


def load_neutrophil_data():
	"""
	Loads in situ neutrophil data. Calculates number of tracks, number of observations per track, and extracts
	total and median/cell translational and turn speeds.
	"""
	print 'loading neutrophil motility data'
	# start by obtaining the key statistical properties from the in situ (neutrophil) dataset.
	targetResponses = [	'/Users/mark/Dropbox/python/autocalib/motilityProfiling/neutrophils/140520_movie_1_green',
						'/Users/mark/Dropbox/python/autocalib/motilityProfiling/neutrophils/140520_movie_2_greenDC',
						'/Users/mark/Dropbox/python/autocalib/motilityProfiling/neutrophils/140530_movie_1_non-swarming',
						'/Users/mark/Dropbox/python/autocalib/motilityProfiling/neutrophils/140530_movie_2_no_swarm_tracks_green_Statistics',
						'/Users/mark/Dropbox/python/autocalib/motilityProfiling/neutrophils/140703_movie_1_after_no_swarm',
						'/Users/mark/Dropbox/python/autocalib/motilityProfiling/neutrophils/140707_movie_1_after_no_swarm'
					   ]
	profile = load_data(targetResponses)
	return profile


def load_tcell_data():
	"""
	Loads in situ T cell data. Calculates number of tracks, number of observations per track, and extracts
	total and median/cell translational and turn speeds.
	"""
	print 'loading T cell motility data'
	# start by obtaining the key statistical properties from the in situ (neutrophil) dataset.
	targetResponses = [	'/Users/mark/Dropbox/python/autocalib/motilityProfiling/tcell/130328_LN2_movie2_crop3',
						'/Users/mark/Dropbox/python/autocalib/motilityProfiling/tcell/130328_movie_1_crop_1',
						'/Users/mark/Dropbox/python/autocalib/motilityProfiling/tcell/130328_movie_2_crop_1',
						'/Users/mark/Dropbox/python/autocalib/motilityProfiling/tcell/130404_LN1_movie_1_crop',
						'/Users/mark/Dropbox/python/autocalib/motilityProfiling/tcell/130404_LN1_movie_2_crop',
						'/Users/mark/Dropbox/python/autocalib/motilityProfiling/tcell/130404_LN1_movie_3_crop',
						'/Users/mark/Dropbox/python/autocalib/motilityProfiling/tcell/130404_LN1_movie_4_crop',
						'/Users/mark/Dropbox/python/autocalib/motilityProfiling/tcell/130404_LN2_movie_5_crop',
						'/Users/mark/Dropbox/python/autocalib/motilityProfiling/tcell/130410_LN1_movie_1_crop'
						]
	profile = load_data(targetResponses)
	return profile


def load_data(filepaths):
	"""
	Given a list of directories containing motility data, will extract the vital statistics. Includes number of tracks,
	number of observations per track, and extracts total and median/cell translational and turn speeds.
	"""
	targetProfiles = [buildProfile.build_profile(directory=r, graphs=False, trimDisplacement=True) for r in filepaths]
	# number of tracks, and the number of observations recorded for each track, are used in simulation.
	# sum of items in an array of tracks in each response.
	totalTracks = np.sum([len(p.tracks) for p in targetProfiles])
	# array (item for each track) of number of observations (for that same track)
	trackObservations = [len(t.positions) for p in targetProfiles for t in p.tracks]
	timesteps = [t.timestep_min for p in targetProfiles for t in p.tracks]
	# sort both lists into the same order, dictated by the first list. Hence, timesteps and observation lengths are
	# still implicitly linked by their location in the list.
	trackObservations, timesteps = (list(t) for t in zip(*sorted(zip(trackObservations, timesteps))))

	situ_translations = sorted([i for p in targetProfiles for i in p.collate_speeds()])
	situ_median_translations = sorted([i for p in targetProfiles for i in p.medSpd if not np.isnan(i)])
	situ_turns = sorted([i for p in targetProfiles for i in p.collate_turns()])
	situ_median_turns = sorted([i for p in targetProfiles for i in p.medTurn if not np.isnan(i)])
	# the smallest timestep across any profile in the set, in minutes
	smallest_dt = np.min([t.timestep_min for p in targetProfiles for t in p.tracks])
	# assign the track of each in situ observation duration with its rank of median speed. There is a strong negative
	# correlation between the median speed of a cell and how long it is observed for (because fast cells leave the
	# viewing volume).
	ranked = []   # contains array: [median speed, median speed rank, # of observations]
	for p in targetProfiles:
		for t in p.tracks:
			# need to associate median speeds with observation duration.
			med_spd = t.medianSpeed()
			observations = len(t.positions)
			if not np.isnan(med_spd):
				ranked.append( [med_spd, None, observations] )   # None because rank hasn't been assigned yet.
	ranked.sort(key=lambda item : item[0])   # sort by median speeds.
	for i in range(len(ranked)):   # assign ranks based on median speeds.
		ranked[i][1] = i
	ranked.sort(key=lambda item : item[2])   # now sort by observation length (short to long).
	observations_by_med_trans_rank = [i[1] for i in ranked]   # extract the according ranks of median speed.
	rho, pval = scipy.stats.spearmanr([i[1] for i in ranked], trackObservations)
	print 'correlation between median translation and observation duration: rho={r:.2f}, pval={p:.4f}'.format(r=rho, p=pval)
	#
	# do the same again, but for median turns.
	#
	ranked = []   # contains array: [median speed, median speed rank, # of observations]
	for p in targetProfiles:
		for t in p.tracks:
			# need to associate median speeds with observation duration.
			med_turn = t.medianTurn()
			observations = len(t.positions)
			if not np.isnan(med_turn):
				ranked.append( [med_turn, None, observations] )   # None because rank hasn't been assigned yet.
	ranked.sort(key=lambda item : item[0])   # sort by median speeds.
	for i in range(len(ranked)):   # assign ranks based on median speeds.
		ranked[i][1] = i
	ranked.sort(key=lambda item : item[2])   # now sort by observation length (short to long).
	observations_by_med_turn_rank = [i[1] for i in ranked]   # extract the according ranks of median speed.

	print 'length of ranked = ' + str(len(ranked))
	print 'length of trackObservations = ' + str(len(trackObservations))
	print 'length of timesteps = ' + str(len(timesteps))
	rho, pval = scipy.stats.spearmanr([i[0] for i in ranked], trackObservations)
	print 'correlation between median turn and observation duration: rho={r:.2f}, pval={p:.4f}'.format(r=rho, p=pval)
	print '\n\n\nsmallest_dt = ' + str(smallest_dt)
	# loads of data to return.
	profile = { 'total_tracks' : totalTracks,
                'track_observations' : trackObservations,
	            'track_dts' : timesteps,
	            'translations' : situ_translations,
				'median_translations' : situ_median_translations,
	            'turns' : situ_turns,
	            'median_turns' : situ_median_turns,
	            'smallest_dt' : smallest_dt,
	            'obs_by_median_translation_rank' : observations_by_med_trans_rank,
	            'obs_by_median_turn_rank' : observations_by_med_turn_rank
           }
	return profile


def plot_situ_observations(output):
	"""
	Plots a CDF (in specified output directory) of number of observations per track for neutrophil and t cell data.
	"""
	n_total_tracks, n_track_observations, n_trans, n_med_trans, n_turn, n_med_turn = load_neutrophil_data()
	t_total_tracks, t_track_observations, t_trans, t_med_trans, t_turn, t_med_turn = load_tcell_data()
	print '\nAnalyzing T cell and neutrophil data.'
	print 'found {t:d} T cell tracks, and {n:d} neutrophil tracks'.format(t=t_total_tracks, n=n_total_tracks)
	print 'neutrophil observation data, {n:d} records:'.format(n=len(n_track_observations))
	print n_track_observations
	print 'T cell obervation data, {t:d} records:'.format(t=len(t_track_observations))
	print t_track_observations
	stats.plotCDFs([t_track_observations, n_track_observations], names=['T cells', 'neutrophils'],
	               xlabel='Recorded positions in track', filename=output+'/situ_track_observations_CDF.png')


def check_make_dir(direct):
	""" Creates directory structure if it does not already exist. """
	if not os.path.exists(direct):
		os.makedirs(direct)


def evaluate_uniform(x, target, structure, obs_by_median_rank, dts=None):
	max_val = x[0]
	if max_val < 0.0:   # prevent negative values.
		return 1.0
	structured, pooled, medians = \
		simulate_situ_data(x=x, track_observations=structure, obs_by_median_rank=obs_by_median_rank, type='uniform', dts=dts)
	d, p = scipy.stats.ks_2samp(pooled, target)
	print 'd = ' + str(d)
	return d


def evaluate_levy(x, target, structure, obs_by_median_rank, dts=None):
	print 'x = ' + str(x)
	if np.min(x) < 0.0:   # prevent negative values.
		return 1.0
	structured, pooled, medians = \
		simulate_situ_data(x=x, track_observations=structure, obs_by_median_rank=obs_by_median_rank, type='levy', dts=dts)
	d, p = scipy.stats.ks_2samp(pooled, target)
	print 'd = ' + str(d)
	return d


def evaluate_levyVPLD(x, target, structure, obs_by_median_rank, dts=None):
	print 'x = ' + str(x)
	if not 1.0 < x[0] < 3.0:   # for mu
		return 1.0
	if x[1] < 0.0:   # prevent negative values for the scale factor.
		return 1.0
	structured, pooled, medians = \
		simulate_situ_data(x=x, track_observations=structure, obs_by_median_rank=obs_by_median_rank, type='levyVPLD', dts=dts)
	d, p = scipy.stats.ks_2samp(pooled, target)
	print 'd = ' + str(d)
	return d


def evaluate_gaussian(x, target, structure, obs_by_median_rank, dts=None):
	if np.min(x) < 0.0:   # prevent negative values.
		return 1.0
	structured, pooled, medians = \
		simulate_situ_data(x=x, track_observations=structure, obs_by_median_rank=obs_by_median_rank, type='homo', dts=dts)
	d, p = scipy.stats.ks_2samp(pooled, target)
	print 'd = ' + str(d)
	return d


def evaluate_hetero_gaussian(x, target, structure, obs_by_median_rank, dts=None):
	if np.min(x) < 0.0:   # prevent negative values.
		return 1.0
	structured, pooled, medians = \
		simulate_situ_data(x=x, track_observations=structure, obs_by_median_rank=obs_by_median_rank, type='hetero', dts=dts)
	d, p = scipy.stats.ks_2samp(pooled, target)
	print 'd = ' + str(d)
	return d


def simulate_situ_data(x, track_observations, obs_by_median_rank, type='homo', dts=None):
	"""
	Simulates in situ data, wherein cells are treated as a statistically homogeneous or heterogeneous population. 
	A variety of statistical distributions can be used. 
	For heterogeneous distributions, the mean and standard deviations of the bespoke Gaussians are themselves drawn from Gaussians.
	Hence, there are four parameters. The first two describe the Guassian from which bespoke means are drawn, the second
	two describe the Gaussian from which bespoke standard deviations are drawn.
	:param x: list of parameters for the statitical model.
	:param track_observations: List, with an item per situ track, repesenting the number of obserations for that track.
	:param obs_by_median_rank: list, where location indicates the observation (corresponding with track_observations).
	   Items are ranked by the median statistic. This mechanism allows correlations between median cell characteristics
	   and the number of observations for that cell to be recreated.
	:param dt: smallest timestep of in situ data. This is used in turn distributions to correct turns >180 degrees given
		the timestep and the turn speed.
	:param type: the type of model used to simulated data. Can be: 'homo'=homogeneous population of Gaussians; heter'=
		heterogeneous population each with a bespoke gaussian; 'uniform'=homogeneous population of uniforms.
	:return:
	"""
	def uniform(x, observations):
		"""
		Returns simulated in situ track data, treating each cells as statistically homogeneous, and drawing values from
		a uniform distributions.
		:param x: parameters for the model.
		:param observations: number of values to return.
		:return: a list of values drawn from the specified uniform random distribution.
		"""
		max_val = x[0]
		vals = np.random.uniform(low=0.0, high=max_val, size=observations)
		return vals

	def levy(x, observations):
		""" Obsolete, only has one power lower law decay = x/1.5 """
		location = x[0]
		scale = x[1]
		vals = [levy_from_norm(location=x[0], scale=x[1]) for i in range(observations)]
		return vals

	def levyVPLD(x, observations):
		""" """
		mu = x[0]   # describes the shape of the distribution, specifically it's power law decay
		scale = x[1]   # scales the distribution against the x-axis
		vals = [levy_variable_powerlaw_decay(mu=mu, scale=scale) for i in range(observations)]
		return vals

	def hetero_gaussian(x, observations):
		"""
		Returns simulated in situ track data, treating each cell as statistically heterogeneous.
		For the given model (unpack x), will return a list of 'observations' values drawn from the model.
		"""
		mu_mu = x[0]
		mu_sigma = x[1]
		sigma_mu = x[2]
		sigma_sigma = x[3]
		bespoke_mu = np.abs(np.random.normal(loc=mu_mu, scale=mu_sigma))
		bespoke_sigma = np.abs(np.random.normal(loc=sigma_mu, scale=sigma_sigma))
		# pulls obs Gaussian distributions at once, as numpy array. Absolute value ensures no negatives.
		# negative translations would be interpreted as the cell turning around, so invert negative values.
		vals = np.absolute(np.random.normal(loc=bespoke_mu, scale=bespoke_sigma, size=observations))
		return vals

	def homo_gaussian(x, observations):
		"""
		Returns simulated in situ track data, treating each cell as statistically homogeneous.
		for the given model (unpack x), will return a list of 'observations' values drawn from the model.
		"""
		mu = x[0]
		sigma = x[1]
		vals = np.absolute(np.random.normal(loc=mu, scale=sigma, size=observations))
		return vals

	# simulate data
	structured = []   # list of lists, (<simulated track>, <simulated track translational observation>)
	pooled = []       # all data held in structured, but pooled into a single list
	# stores simulated track data. List of 3-item lists. Third is the track data, second is a temporary variable
	# corresponding to that track's median value over a given number of observations (repeatedly recalculated). The
	# first is the adjusted (if appropriate) data item. Adjustments can be made for maximum values (e.g., turn speeds).
	trackModels = []
	max_observations = np.max(track_observations)   # biggest observation duration of any track
	# know how many tracks there are, draw values from the model.
	for track in range(len(track_observations)):
		if type is 'homo':
			vals = homo_gaussian(x, max_observations)
		elif type is 'hetero':
			vals = hetero_gaussian(x, max_observations)
		elif type is 'uniform':
			vals = uniform(x, max_observations)
		elif type is 'levy':
			vals = levy(x, max_observations)
		elif type is 'levyVPLD':
			vals = levyVPLD(x, max_observations)

		trackModels.append([list(vals), None, list(vals)])
	obs_rank = list(obs_by_median_rank)   # create copy, so it can be manipulated.
	# assign values to observation durations, based on the ranked median value. The ranks are assigned based on
	# statistics drawn over the corresponding duration.
	for j, obs in enumerate(track_observations):   # track_observations are ranked from shortest to longest.
		for i in range(len(trackModels)):
			# adjust the data to accommodate maximum permitted values, if the timestep data / observation is supplied.
			if dts:
				maxTurn = 180.0 / dts[j]
				for k, data_value in enumerate(trackModels[i][2][:obs]):
					if data_value > maxTurn:
						trackModels[i][0][k] = maxTurn - (data_value - maxTurn)
			# find the track's median speed over the observation period.
			trackModels[i][1] = np.median(trackModels[i][0][:obs])
		trackModels.sort(key=lambda item : item[1])   # sort by median speed over the first 'obs' observations.
		rank_to_extract = obs_rank[0]   # which rank (of median value over given observation period) is to be extracted.
		# perform the extraction, pulling only the required observation duration. The rest is discarded.
		structured.append(trackModels[rank_to_extract][0][:obs])
		# remove that track, remove the record fom obs_rank, and reduce the ranks >= the rank just extracted in obs_rank
		# by 1. This is needed, as the number of tracks remaining in trackModels reduces.
		trackModels.pop(rank_to_extract)    # remove the track, discard it.
		# subtract 1 from each rank above (and including) the item just removed. Because it no longer exists, and the
		# pool just got smaller.
		for i in range(len(obs_rank)):
			if obs_rank[i] >= rank_to_extract:
				obs_rank[i] -= 1
		obs_rank.pop(0)   # remove the record from obs_rank
	pooled.extend([v for vals in structured for v in vals])
	medians = [np.median(track) for track in structured]
	rho, pval = scipy.stats.spearmanr(medians, track_observations)
	print 'correlation between median values and observation duration: rho={r:.2f}, pval={p:.4f}'.format(r=rho, p=pval)
	return structured, pooled, medians


def levy_from_norm(location, scale):
	"""
	OBSOLETE. Use 'levy_variable_powerlaw_decay' instead. 

	Mutliple definitions of 'Levy' distribution. The distribution represented herein does not allow for differing powerlaw decays,
	often visualised as a log-log probability density plot. 

	Method taken from wikipedia:
	https://en.wikipedia.org/wiki/L%C3%A9vy_distribution

	and use of scipy taken from :
	http://stackoverflow.com/questions/20626994/how-to-calculate-the-inverse-of-the-normal-cumulative-distribution-function-in-p
	"""
	from scipy.stats import norm
	import random
	u = random.uniform(0,1)
	phi = norm.ppf(1 - (0.5 * u))  # ppf = inverse cumulative distribution function.
	x = (scale / (phi * phi)) + location
	return x


def levy_variable_powerlaw_decay(mu, scale=1.0, allPos=True):
	"""
	Levy distribution with variable power law decay. Note that 1<mu<3, which describes the slope of the power law decay. 
	Standard distribution is centred on zero, and half of the distribution lies in range [-1, 1]. 
	Arguments allow or negative values to be negated. The scale adjusts the range within which half of the distribution
	lies. 
	"""
	def bounded_uniform(low, high):
		''' returns a uniform value, which does not include low or high 
		(standard methods include low) '''
		u = high
		while (u == high):
			u = np.random.uniform(low, high)
		return u
	
	X1 = bounded_uniform(low=-np.pi/2., high=np.pi/2.)
	X2 = bounded_uniform(low=-np.pi/2., high=np.pi/2.)
	X3 = bounded_uniform(low=-np.pi/2., high=np.pi/2.)
	Y = - np.log2( bounded_uniform(0., 1.) )

	alpha = mu-1.
	Z = (np.sin( alpha*X1 ) / 
		 np.power(np.cos(X2), (1. / alpha )) 
		* 
		 np.power( (np.cos((1.-alpha) * X3) / Y), 
					(1.-alpha) / alpha
				 ) 
		)
	if allPos:   # this Levy distribution 
		Z = np.abs(Z)

	return Z * scale


def optimize_evaluate_uniform(output, pooled_target, median_target, structure, obs_by_median_rank, pooledXlabel,
                              medianXlabel, initial_params, dts=None):
	"""
	For uniform distributions, no model calibration is required - there's nothing to calibrate. For translation, the
	maximum value can be extracted empirically. Comparison with simulated and situ pool data is performed, and followed
	by 100 comparisons on median data.
	:param output:
	:param pooled_target:
	:param median_target:
	:param structure:
	:param obs_by_median_rank:
	:param pooledXlabel:
	:param medianXlabel:
	:param max_val:
	:param dts: list of timesteps, same order as structure.
	:return:
	"""
	results = None
	check_make_dir(output)
	if True:
		print 'starting optimisation of pooled data.'
		results = scipy.optimize.minimize(evaluate_uniform, initial_params,
		                                  args=(pooled_target,structure,obs_by_median_rank,dts),
		                                  method='powell')
		print results
		if isinstance(results.x, list):
			print 'is a list'
			fitted_params = results.x
		else:
			print 'is not a list'
			fitted_params = [results.x]
		# simulate the best results, for plotting purposes.
		structured, pooled_simulated, median_simulated = \
			simulate_situ_data(x=fitted_params, track_observations=structure, obs_by_median_rank=obs_by_median_rank,
			                   type='uniform', dts=dts)
		d, p = scipy.stats.ks_2samp(pooled_simulated, pooled_target)
		# plot the optimised distribution of pooled translational speeds across all tracks.
		stats.plotCDFs([pooled_simulated, pooled_target], ['simulated', 'in situ'], xlabel=pooledXlabel,
	                   title='KS={ks:.4f}'.format(ks=d),
	                   filename=output+'/uniform_pooled.png')
		with open(output+'/fitting_result','w') as the_file:
			the_file.write(str(results))
	else:
		fitted_params = [180.0]
	# simulate the in situ data many times. Evaluate the distribution of simulated track median data against the
	# supplied situ median track data.
	n = 100
	best_result = {'d':1.0, 'p':1.0, 'median_translations':None}
	ds = []
	ps = []
	rhos = []
	for i in range(n):
		print 'simulating number {i:d}'.format(i=i)
		structured, pooled_simulated, median_simulated \
			= simulate_situ_data(x=fitted_params, track_observations=structure,
			                    obs_by_median_rank=obs_by_median_rank, type='uniform', dts=dts)

		rho, pval = scipy.stats.spearmanr(median_simulated, median_target)
		print 'correlation between median values and observation duration: rho={r:.2f}, pval={p:.4f}'.format(r=rho, p=pval)
		rhos.append(rho)
		# perform KS test.
		d, p = scipy.stats.ks_2samp(median_simulated, median_target)
		ds.append(d)
		ps.append(p)
		if d < best_result['d']:
			best_result = {'d':d, 'p':p, 'median_translations':median_simulated}
	# plot the corresponding distributions of median cell speeds.
	stats.plotCDFs([best_result['median_translations'], median_target], ['best simulated', 'in situ'],
	               xlabel=medianXlabel,
                   title='KS = {d:.2f}, p = {p:.2f}'.format(d=best_result['d'], p=best_result['p']),
                   filename=output+'/bestMedian.png')
	# plot the distribution of KS values.
	stats.plotCDFs([ds], names=None, xlabel='KS values',
	               filename=output+'/median_KS_comparisons.png')
	# plot the distribution of p values.
	stats.plotCDFs([ps], names=None, xlabel='p values',
	               filename=output+'/median_pValue_comparisons.png', xlog=True)
	# plot the distribution of median vals vs observation duration rho (spearman correlation) values.
	stats.plotCDFs([rhos], names=None, xlabel='Spearman rank correlation coefficient',
	               filename=output+'/median_observationDuration_Rho.png', xlog=False)
	with open(output+'/median_KS_vals','w') as f:
		for d in ds:
			f.write('{:.4f}\n'.format(d))
	with open(output+'/median_p_vals','w') as f:
		for p in ps:
			f.write('{:.4f}\n'.format(p))
	with open(output+'/simulation_situ_median_correlations', 'w') as f:
		for rho in rhos:
			f.write('{:.4f}\n'.format(rho))
	return results


def optimize_evaluate_levy(output, pooled_target, median_target, structure, obs_by_median_rank, pooledXlabel,
                              medianXlabel, initial_params, dts=None):
	"""
	For uniform distributions, no model calibration is required - there's nothing to calibrate. For translation, the
	maximum value can be extracted empirically. Comparison with simulated and situ pool data is performed, and followed
	by 100 comparisons on median data.
	:param output:
	:param pooled_target:
	:param median_target:
	:param structure:
	:param obs_by_median_rank:
	:param pooledXlabel:
	:param medianXlabel:
	:param max_val:
	:param dts: list of timesteps, same order as structure.
	:return:
	"""
	results = None
	check_make_dir(output)
	if True:
		print 'starting optimisation of pooled data.'
		# results = scipy.optimize.minimize(evaluate_levy, initial_params,
		#                                   args=(pooled_target,structure,obs_by_median_rank,dts),
		#                                   method='powell')
		# print results
		# fitted_params = results.x
		fitted_params = [4.0, 0.1]
		print 'fitted params = ' + str(fitted_params)
		# simulate the best results, for plotting purposes.
		structured, pooled_simulated, median_simulated = \
			simulate_situ_data(x=fitted_params, track_observations=structure, obs_by_median_rank=obs_by_median_rank,
			                   type='levy', dts=dts)
		d, p = scipy.stats.ks_2samp(pooled_simulated, pooled_target)
		# plot the optimised distribution of pooled translational speeds across all tracks.
		stats.plotCDFs([pooled_simulated, pooled_target], ['simulated', 'in situ'], xlabel=pooledXlabel,
	                   title='KS={ks:.4f}'.format(ks=d),
	                   filename=output+'/pooled.png',
		               xmax=40.0
		)
		with open(output+'/fitting_result','w') as the_file:
			the_file.write(str(results))
	else:
		fitted_params = [1.0,3.0]
	# simulate the in situ data many times. Evaluate the distribution of simulated track median data against the
	# supplied situ median track data.
	n = 100
	best_result = {'d':1.0, 'p':1.0, 'median_translations':None}
	ds = []
	ps = []
	rhos = []
	for i in range(n):
		print 'simulating number {i:d}'.format(i=i)
		structured, pooled_simulated, median_simulated \
			= simulate_situ_data(x=fitted_params, track_observations=structure,
			                    obs_by_median_rank=obs_by_median_rank, type='levy', dts=dts)

		rho, pval = scipy.stats.spearmanr(median_simulated, median_target)
		print 'correlation between median values and observation duration: rho={r:.2f}, pval={p:.4f}'.format(r=rho, p=pval)
		rhos.append(rho)
		# perform KS test.
		d, p = scipy.stats.ks_2samp(median_simulated, median_target)
		ds.append(d)
		ps.append(p)
		if d < best_result['d']:
			best_result = {'d':d, 'p':p, 'median_translations':median_simulated}
	# plot the corresponding distributions of median cell speeds.
	stats.plotCDFs([best_result['median_translations'], median_target], ['best simulated', 'in situ'],
	               xlabel=medianXlabel,
                   title='KS = {d:.2f}, p = {p:.2f}'.format(d=best_result['d'], p=best_result['p']),
                   filename=output+'/bestMedian.png')
	# plot the distribution of KS values.
	stats.plotCDFs([ds], names=None, xlabel='KS values',
	               filename=output+'/median_KS_comparisons.png')
	# plot the distribution of p values.
	stats.plotCDFs([ps], names=None, xlabel='p values',
	               filename=output+'/median_pValue_comparisons.png', xlog=True)
	# plot the distribution of median vals vs observation duration rho (spearman correlation) values.
	stats.plotCDFs([rhos], names=None, xlabel='Spearman rank correlation coefficient',
	               filename=output+'/median_observationDuration_Rho.png', xlog=False)
	with open(output+'/median_KS_vals','w') as f:
		for d in ds:
			f.write('{:.4f}\n'.format(d))
	with open(output+'/median_p_vals','w') as f:
		for p in ps:
			f.write('{:.4f}\n'.format(p))
	with open(output+'/simulation_situ_median_correlations', 'w') as f:
		for rho in rhos:
			f.write('{:.4f}\n'.format(rho))
	return results


def optimize_evaluate_levyVPLD(output, pooled_target, median_target, structure, obs_by_median_rank, pooledXlabel,
                              medianXlabel, initial_params, dts=None):
	"""

	Comparison with simulated and situ pool data is performed, and followed	by 100 comparisons on median data.
	:param output:
	:param pooled_target:
	:param median_target:
	:param structure:
	:param obs_by_median_rank:
	:param pooledXlabel:
	:param medianXlabel:
	:param max_val:
	:param dts: list of timesteps, same order as structure.
	:return:
	"""
	results = None
	check_make_dir(output)
	if True:
		print 'starting optimisation of pooled data.'
		results = scipy.optimize.minimize(evaluate_levyVPLD, initial_params,
		                                  args=(pooled_target,structure,obs_by_median_rank,dts),
		                                  method='powell')
		print results
		fitted_params = results.x		
		print 'fitted params = ' + str(fitted_params)
		# simulate the best results, for plotting purposes.
		structured, pooled_simulated, median_simulated = \
			simulate_situ_data(x=fitted_params, track_observations=structure, obs_by_median_rank=obs_by_median_rank,
			                   type='levyVPLD', dts=dts)
		d, p = scipy.stats.ks_2samp(pooled_simulated, pooled_target)
		# plot the optimised distribution of pooled translational speeds across all tracks.
		stats.plotCDFs([pooled_simulated, pooled_target], ['simulated', 'in situ'], xlabel=pooledXlabel,
	                   title='KS={ks:.4f}'.format(ks=d),
	                   filename=output+'/pooled.png',
		               xmax=40.0
		)
		with open(output+'/fitting_result','w') as the_file:
			the_file.write(str(results))
	else:
		fitted_params = [1.0,3.0]  # use if there's a specific result you're interested in. 
	# simulate the in situ data many times. Evaluate the distribution of simulated track median data against the
	# supplied situ median track data.
	n = 100
	best_result = {'d':1.0, 'p':1.0, 'median_translations':None}
	ds = []
	ps = []
	rhos = []
	for i in range(n):
		print 'simulating number {i:d}'.format(i=i)
		structured, pooled_simulated, median_simulated \
			= simulate_situ_data(x=fitted_params, track_observations=structure,
			                    obs_by_median_rank=obs_by_median_rank, type='levy', dts=dts)

		rho, pval = scipy.stats.spearmanr(median_simulated, median_target)
		print 'correlation between median values and observation duration: rho={r:.2f}, pval={p:.4f}'.format(r=rho, p=pval)
		rhos.append(rho)
		# perform KS test.
		d, p = scipy.stats.ks_2samp(median_simulated, median_target)
		ds.append(d)
		ps.append(p)
		if d < best_result['d']:
			best_result = {'d':d, 'p':p, 'median_translations':median_simulated}
	# plot the corresponding distributions of median cell speeds.
	stats.plotCDFs([best_result['median_translations'], median_target], ['best simulated', 'in situ'],
	               xlabel=medianXlabel,
                   title='KS = {d:.2f}, p = {p:.2f}'.format(d=best_result['d'], p=best_result['p']),
                   filename=output+'/bestMedian.png', xlog=True)
	# plot the distribution of KS values.
	stats.plotCDFs([ds], names=None, xlabel='KS values',
	               filename=output+'/median_KS_comparisons.png')
	# plot the distribution of p values.
	stats.plotCDFs([ps], names=None, xlabel='p values',
	               filename=output+'/median_pValue_comparisons.png', xlog=True)
	# plot the distribution of median vals vs observation duration rho (spearman correlation) values.
	stats.plotCDFs([rhos], names=None, xlabel='Spearman rank correlation coefficient',
	               filename=output+'/median_observationDuration_Rho.png', xlog=False)
	with open(output+'/median_KS_vals','w') as f:
		for d in ds:
			f.write('{:.4f}\n'.format(d))
	with open(output+'/median_p_vals','w') as f:
		for p in ps:
			f.write('{:.4f}\n'.format(p))
	with open(output+'/simulation_situ_median_correlations', 'w') as f:
		for rho in rhos:
			f.write('{:.4f}\n'.format(rho))
	return results


def optimize_evaluate_HomoGaussian(output, pooled_target, median_target, structure, obs_by_median_rank, pooledXlabel,
                                   medianXlabel, initial_params, dts=None):
	"""
	Attempts to reproduce the pooled translational speed distributions based on a statistically homogeneous population
	of cells all drawing speeds from the same Gaussian distribution.
	The resultant Gaussian is then used to draw samples according to the structured data (observations per track),
	and the distribution of median track values is then examined. This is done many times, and the discord between
	simulated and actual (target) distributions of median track values plotted.
	:param dt: in minutes, the smallest timestep being modelled. For turns, the maximum turn value is defined by this,
	  as a turn rate faster than defined by 180/dt are just a smaller turn in the opposite direction, e.g., is max turn
	  speed is 360 degrees/min, then a figure of 400 degrees/min is actually 320 in the other direction. Does not apply
	  if set to None.
	:return: scipy.optimize.OptimizeResult object.
	"""
	results = None
	check_make_dir(output)
	# fit Gaussian distribution to pooled translational data.
	if True:
		print 'starting optimisation of pooled data.'
		results = scipy.optimize.minimize(evaluate_gaussian, initial_params,
		                                  args=(pooled_target,structure,obs_by_median_rank,dts),
		                                  method='powell')
		print results
		# simulate the best results, for plotting purposes.
		structured, pooled_simulated, median_simulated = \
			simulate_situ_data(x=results.x, track_observations=structure,
			                    obs_by_median_rank=obs_by_median_rank, type='homo', dts=dts)
		d, p = scipy.stats.ks_2samp(pooled_simulated, pooled_target)
		# plot the optimised distribution of pooled translational speeds across all tracks.
		stats.plotCDFs([pooled_simulated, pooled_target], ['simulated', 'in situ'], xlabel=pooledXlabel,
	                   title='KS={ks:.4f}'.format(ks=d),
	                   filename=output+'/optTrans_homoGauss_pooled.png')
		fitted_params = results.x
		with open(output+'/fitting_result','w') as the_file:
			the_file.write(str(results))

	else:
		fitted_params = [6.0, 3.0]
	# simulate the in situ data many times. Evaluate the distribution of simulated track median data against the
	# supplied situ median track data.
	n = 100
	best_result = {'d':1.0, 'p':1.0, 'median_translations':None}
	ds = []
	ps = []
	rhos = []
	for i in range(n):
		print 'simulating number {i:d}'.format(i=i)
		structured, pooled_simulated, median_simulated = \
			simulate_situ_data(x=fitted_params, track_observations=structure,
			                    obs_by_median_rank=obs_by_median_rank, type='homo', dts=dts)

		rho, pval = scipy.stats.spearmanr(median_simulated, median_target)
		print 'correlation between median values and observation duration: rho={r:.2f}, pval={p:.4f}'.format(r=rho, p=pval)
		rhos.append(rho)
		# perform KS test.
		d, p = scipy.stats.ks_2samp(median_simulated, median_target)
		ds.append(d)
		ps.append(p)
		if d < best_result['d']:
			best_result = {'d':d, 'p':p, 'median_translations':median_simulated}
	# plot the corresponding distributions of median cell speeds.
	stats.plotCDFs([best_result['median_translations'], median_target], ['best simulated', 'in situ'],
	               xlabel=medianXlabel,
                   title='KS = {d:.2f}, p = {p:.2f}'.format(d=best_result['d'], p=best_result['p']),
                   filename=output+'/optTrans_homoGauss_bestMedian.png')
	# plot the distribution of KS values.
	stats.plotCDFs([ds], names=None, xlabel='KS values',
	               filename=output+'/optTrans_homoGauss_median_KS_comparisons.png')
	# plot the distribution of p values.
	stats.plotCDFs([ps], names=None, xlabel='p values',
	               filename=output+'/optTrans_homoGauss_median_pValue_comparisons.png', xlog=True)
	# plot the distribution of median vals vs observation duration rho (spearman correlation) values.
	stats.plotCDFs([rhos], names=None, xlabel='Spearman rank correlation coefficient',
	               filename=output+'/median_observationDuration_Rho.png', xlog=False)
	with open(output+'/median_KS_vals','w') as f:
		for d in ds:
			f.write('{:.4f}\n'.format(d))
	with open(output+'/median_p_vals','w') as f:
		for p in ps:
			f.write('{:.4f}\n'.format(p))
	with open(output+'/simulation_situ_median_correlations', 'w') as f:
		for rho in rhos:
			f.write('{:.4f}\n'.format(rho))
	return results


def optimize_evaluate_HeteroGaussian(output, pooled_target, median_target, structure, obs_by_median_rank,
                                     pooledXlabel, medianXlabel, initial_params, dts=None):
	"""
	Attempts to reproduce the pooled translational speed distributions based on a statistically heterogeneous population
	of cells all drawing speeds from the same Gaussian distribution.
	The resultant Gaussian is then used to draw samples according to the structured data (observations per track),
	and the distribution of median track values is then examined. This is done many times, and the discord between
	simulated and actual (target) distributions of median track values plotted.
	:param dt: in minutes, the smallest timestep being modelled. For turns, the maximum turn value is defined by this,
	  as a turn rate faster than defined by 180/dt are just a smaller turn in the opposite direction, e.g., is max turn
	  speed is 360 degrees/min, then a figure of 400 degrees/min is actually 320 in the other direction. Does not apply
	  if set to None.
	:return: scipy.optimize.OptimizeResult object.
	"""
	results = None
	check_make_dir(output)
	# fit Gaussian distribution to pooled translational data.
	if True:
		# print 'starting optimisation of pooled data.'
		# results = scipy.optimize.minimize(evaluate_hetero_gaussian, initial_params,
		#                                   args=(pooled_target,structure,obs_by_median_rank,dts),
		#                                   method='powell')
		# print results
		x = [82.7487513 ,   7.96894141,  74.38211474,  33.14551524]
		# simulate the best results, for plotting purposes.
		structured, pooled_simulated, median_simulated = \
			simulate_situ_data(x=x, track_observations=structure,
			                    obs_by_median_rank=obs_by_median_rank, type='hetero', dts=dts)
		d, p = scipy.stats.ks_2samp(pooled_simulated, pooled_target)
		# plot the optimised distribution of pooled translational speeds across all tracks.
		stats.plotCDFs([pooled_simulated, pooled_target], ['simulated', 'in situ'], xlabel=pooledXlabel,
	                   title='KS={ks:.4f}'.format(ks=d),
	                   filename=output+'/heteroGauss_pooled.png',
	                   xmin=0.0)
		fitted_params = results.x
		with open(output+'/fitting_result','w') as the_file:
			the_file.write(str(results))

	else:
		fitted_params = [6.0, 4.0, 6.0, 4.0]
	# simulate the in situ data many times. Evaluate the distribution of simulated track median data against the
	# supplied situ median track data.
	n = 100
	best_result = {'d':1.0, 'p':1.0, 'median_translations':None}
	ds = []
	ps = []
	rhos = []
	for i in range(n):
		print 'simulating number {i:d}'.format(i=i)
		structured, pooled_simulated, median_simulated \
			= simulate_situ_data(x=fitted_params, track_observations=structure,
			                    obs_by_median_rank=obs_by_median_rank, type='hetero', dts=dts)

		rho, pval = scipy.stats.spearmanr(median_simulated, median_target)
		print 'correlation between median values and observation duration: rho={r:.2f}, pval={p:.4f}'.format(r=rho, p=pval)
		rhos.append(rho)
		# perform KS test.
		d, p = scipy.stats.ks_2samp(median_simulated, median_target)
		ds.append(d)
		ps.append(p)
		if d < best_result['d']:
			best_result = {'d':d, 'p':p, 'median_translations':median_simulated}
	# plot the corresponding distributions of median cell speeds.
	stats.plotCDFs([best_result['median_translations'], median_target], ['best simulated', 'in situ'],
	               xlabel=medianXlabel,
                   title='KS = {d:.2f}, p = {p:.2f}'.format(d=best_result['d'], p=best_result['p']),
                   filename=output+'/heteroGauss_bestMedian.png')
	# plot the distribution of KS values.
	stats.plotCDFs([ds], names=None, xlabel='KS values',
	               filename=output+'/heteroGauss_median_KS_comparisons.png')
	# plot the distribution of p values.
	stats.plotCDFs([ps], names=None, xlabel='p values',
	               filename=output+'/heteroGauss_median_pValue_comparisons.png', xlog=True)
	# plot the distribution of median vals vs observation duration rho (spearman correlation) values.
	stats.plotCDFs([rhos], names=None, xlabel='Spearman rank correlation coefficient',
	               filename=output+'/median_observationDuration_Rho.png', xlog=False)
	with open(output+'/median_KS_vals','w') as f:
		for d in ds:
			f.write('{:.4f}\n'.format(d))
	with open(output+'/median_p_vals','w') as f:
		for p in ps:
			f.write('{:.4f}\n'.format(p))
	with open(output+'/simulation_situ_median_correlations', 'w') as f:
		for rho in rhos:
			f.write('{:.4f}\n'.format(rho))
	return results


repetitions = 5

# T cell data
if False:
	t_profile = load_tcell_data()

	# TRANSLATIONS
	# for i in range(repetitions):
	# 	name = 'model_selection/TC_translation_homoGauss_rep'+str(i)
	# 	print '\n\nexecuting ' + name + '\n\n'
	# 	optimize_evaluate_HomoGaussian( output=name,
	# 									pooled_target=t_profile['translations'],
	# 									median_target=t_profile['median_translations'],
	# 									structure=t_profile['track_observations'],
	# 									obs_by_median_rank=t_profile['obs_by_median_translation_rank'],
	# 									pooledXlabel='Translation speed (um/min)',
	# 									medianXlabel='Median translation speed (um/min)',
	# 									initial_params=[6.0, 4.0]
	# 								  )

	# for i in range(repetitions):
	# 	name = 'model_selection/TC_translation_heteroGauss_rep'+str(i)
	# 	print '\n\nexecuting ' + name + '\n\n'
	# 	optimize_evaluate_HeteroGaussian( output=name,
	# 			                          pooled_target=t_profile['translations'],
	# 			                          median_target=t_profile['median_translations'],
	# 			                          structure=t_profile['track_observations'],
	# 				                      obs_by_median_rank=t_profile['obs_by_median_translation_rank'],
	# 			                          pooledXlabel='Translation speed (um/min)',
	# 			                          medianXlabel='Median translation speed (um/min)',
	# 			                          initial_params=[6.0, 4.0, 6.0, 4.0]
	# 									)

	# for i in range(repetitions):
	# 	name = 'model_selection/TC_translation_uniform_rep'+str(i)
	# 	print '\n\nexecuting ' + name + '\n\n'
	# 	optimize_evaluate_uniform(output=name,
	# 	                       pooled_target=t_profile['translations'],
	# 	                       median_target=t_profile['median_translations'],
	# 	                       structure=t_profile['track_observations'],
	# 	                       obs_by_median_rank=t_profile['obs_by_median_translation_rank'],
	# 	                       pooledXlabel='Translation speed (um/min)',
	# 	                       medianXlabel='Median translation speed (um/min)',
	# 	                       initial_params=[25.0],
	# 						)

	# for i in range(repetitions):
	# 	name = 'model_selection/TC_translation_levy_rep_2_'+str(i)
	# 	print '\n\nexecuting ' + name + '\n\n'
	# 	optimize_evaluate_levy(output=name,
	# 	                       pooled_target=t_profile['translations'],
	# 	                       median_target=t_profile['median_translations'],
	# 	                       structure=t_profile['track_observations'],
	# 	                       obs_by_median_rank=t_profile['obs_by_median_translation_rank'],
	# 	                       pooledXlabel='Translation speed (um/min)',
	# 	                       medianXlabel='Median translation speed (um/min)',
	# 	                       initial_params=[1.0, 2.0],
	# 	                       dts=None
	# 						)

	for i in range(repetitions):
		name = 'model_selection/TC_translation_levyVPLD_rep'+str(i)
		print '\n\nexecuting ' + name + '\n\n'
		optimize_evaluate_levyVPLD(output=name,
		                       pooled_target=t_profile['translations'],
		                       median_target=t_profile['median_translations'],
		                       structure=t_profile['track_observations'],
		                       obs_by_median_rank=t_profile['obs_by_median_translation_rank'],
		                       pooledXlabel='Translation speed (um/min)',
		                       medianXlabel='Median translation speed (um/min)',
		                       initial_params=[2.0, 1.0],
		                       dts=None
							)

	# TURNS
	# for i in range(repetitions):
	# 	name = 'model_selection/TC_turn_homoGauss_rep'+str(i)
	# 	print '\n\nexecuting ' + name + '\n\n'
	# 	optimize_evaluate_HomoGaussian( output=name,
	# 									pooled_target=t_profile['turns'],
	# 									median_target=t_profile['median_turns'],
	# 									structure=t_profile['track_observations'],
	# 									obs_by_median_rank=t_profile['obs_by_median_turn_rank'],
	# 									pooledXlabel='Turn speed (degrees/min)',
	# 									medianXlabel='Median turn speed (degrees/min)',
	# 									initial_params=[100.0, 20.0],
	# 									dts=t_profile['track_dts']
	# 								  )

	# for i in range(repetitions):
	# 	name = 'model_selection/TC_turn_heteroGauss_rep'+str(i)
	# 	print '\n\nexecuting ' + name + '\n\n'
	# 	optimize_evaluate_HeteroGaussian(output=name,
	# 	                              pooled_target=t_profile['turns'],
	# 	                              median_target=t_profile['median_turns'],
	# 	                              structure=t_profile['track_observations'],
	# 	                              obs_by_median_rank=t_profile['obs_by_median_turn_rank'],
	# 	                              pooledXlabel='Turn speed (degrees/min)',
	# 	                              medianXlabel='Median turn speed (degrees/min)',
	# 								  initial_params=[75.0, 10.0, 75.0, 32.0],
	# 								  dts=t_profile['track_dts'])

	# for i in range(repetitions):
	# 	name = 'model_selection/TC_turn_uniform_rep'+str(i)
	# 	print '\n\nexecuting ' + name + '\n\n'
	# 	optimize_evaluate_uniform(  output=name,
	# 								pooled_target=t_profile['turns'],
	# 								median_target=t_profile['median_turns'],
	# 								structure=t_profile['track_observations'],
	# 								obs_by_median_rank=t_profile['obs_by_median_turn_rank'],
	# 								pooledXlabel='Turn speed (degrees/min)',
	# 								medianXlabel='Median turn speed (degrees/min)',
	# 								initial_params=[180.0],
	# 								dts=t_profile['track_dts']
	# 							  )

# Neutrophil data
else:
	n_profile = load_neutrophil_data()
	# TRANSLATIONS
	# for i in range(repetitions):
	# 	name = 'model_selection/N_translation_homoGauss_rep'+str(i)
	# 	print '\n\nexecuting ' + name + '\n\n'
		# optimize_evaluate_HomoGaussian( output=name,
	     #                                pooled_target=n_profile['translations'],
	     #                                median_target=n_profile['median_translations'],
	     #                                structure=n_profile['track_observations'],
		# 							    obs_by_median_rank=n_profile['obs_by_median_translation_rank'],
	     #                                pooledXlabel='Translation speed (um/min)',
	     #                                medianXlabel='Median translation speed (um/min)',
		#                                 initial_params=[6.0, 4.0])

	# for i in range(repetitions):
	# 	name = 'model_selection/N_translation_heteroGauss_rep'+str(i)
	# 	print '\n\nexecuting ' + name + '\n\n'
	# 	optimize_evaluate_HeteroGaussian(output=name,
	#                           pooled_target=n_profile['translations'],
	#                           median_target=n_profile['median_translations'],
	#                           structure=n_profile['track_observations'],
	# 						  obs_by_median_rank=n_profile['obs_by_median_translation_rank'],
	#                           pooledXlabel='Translation speed (um/min)',
	#                           medianXlabel='Median translation speed (um/min)',
	#                           initial_params=[6.0, 4.0, 6.0, 4.0])

	# for i in range(repetitions):
	# 	name = 'model_selection/N_translation_uniform_rep'+str(i)
	# 	print '\n\nexecuting ' + name + '\n\n'
	# 	optimize_evaluate_uniform(output=name,
	# 	                       pooled_target=n_profile['translations'],
	# 	                       median_target=n_profile['median_translations'],
	# 	                       structure=n_profile['track_observations'],
	# 	                       obs_by_median_rank=n_profile['obs_by_median_translation_rank'],
	# 	                       pooledXlabel='Translation speed (um/min)',
	# 	                       medianXlabel='Median translation speed (um/min)',
	# 	                       initial_params=[25.0],
	# 	                       dts=None
	# 						)

	# for i in range(repetitions):
	# 	name = 'model_selection/N_translation_levy_rep'+str(i)
	# 	print '\n\nexecuting ' + name + '\n\n'
	# 	optimize_evaluate_levy(output=name,
	# 	                       pooled_target=n_profile['translations'],
	# 	                       median_target=n_profile['median_translations'],
	# 	                       structure=n_profile['track_observations'],
	# 	                       obs_by_median_rank=n_profile['obs_by_median_translation_rank'],
	# 	                       pooledXlabel='Translation speed (um/min)',
	# 	                       medianXlabel='Median translation speed (um/min)',
	# 	                       initial_params=[1.0, 2.0],
	# 	                       dts=None
	# 						)
	for i in range(repetitions):
		name = 'model_selection/N_translation_levyVPLD_rep'+str(i)
		print '\n\nexecuting ' + name + '\n\n'
		optimize_evaluate_levyVPLD(output=name,
		                       pooled_target=n_profile['translations'],
		                       median_target=n_profile['median_translations'],
		                       structure=n_profile['track_observations'],
		                       obs_by_median_rank=n_profile['obs_by_median_translation_rank'],
		                       pooledXlabel='Translation speed (um/min)',
		                       medianXlabel='Median translation speed (um/min)',
		                       initial_params=[2.0, 1.0],
		                       dts=None
							)


	# TURNS
	# for i in range(repetitions):
	# 	name = 'model_selection/N_turn_homoGauss_2param_rep'+str(i)
	# 	print '\n\nexecuting ' + name + '\n\n'
	# 	optimize_evaluate_HomoGaussian(output=name,
	#                               pooled_target=n_profile['turns'],
	#                               median_target=n_profile['median_turns'],
	#                               structure=n_profile['track_observations'],
	#                               obs_by_median_rank=n_profile['obs_by_median_turn_rank'],
	#                               pooledXlabel='Turn speed (degrees/min)',
	#                               medianXlabel='Median turn speed (degrees/min)',
	# 	                          initial_params=[100.0, 20.0],
	# 	                          dts=n_profile['track_dts']
	#                               )
	# for i in range(repetitions):
	# name = 'model_selection/N_turn_heteroGauss_betterStart_rep4'
	# print '\n\nexecuting ' + name + '\n\n'
	# optimize_evaluate_HeteroGaussian(output=name,
	#                                  pooled_target=n_profile['turns'],
	#                                  median_target=n_profile['median_turns'],
	#                                  structure=n_profile['track_observations'],
	# 								 obs_by_median_rank=n_profile['obs_by_median_turn_rank'],
	#                                  pooledXlabel='Turn speed (degrees/min)',
	#                                  medianXlabel='Median turn speed (degrees/min)',
	#                                  initial_params=[75.0,  10.0,  75.0,  32.0],
	#                                  dts=n_profile['track_dts']
	# 								 )
	# for i in range(repetitions):
	# 	name = 'model_selection/N_turn_uniform_rep'+str(i)
	# 	print '\n\nexecuting ' + name + '\n\n'
	# 	optimize_evaluate_uniform( output=name,
	# 		                       pooled_target=n_profile['turns'],
	# 		                       median_target=n_profile['median_turns'],
	# 		                       structure=n_profile['track_observations'],
	# 		                       obs_by_median_rank=n_profile['obs_by_median_turn_rank'],
	# 		                       pooledXlabel='Turn speed (degrees/min)',
	# 	                           medianXlabel='Median turn speed (degrees/min)',
	# 		                       initial_params=[180.0],
	# 		                       dts=n_profile['track_dts']
	# 							  )

	# for i in range(repetitions):
	# 	optimize_evaluate_HomoLevy(output='model_selection/N_translation_homoLevy_rep'+str(i),
	#                           pooled_target=n_profile['translations'],
	#                           median_target=n_profile['median_translations'],
	#                           structure=nn_profile['track_observations'],
	#                           pooledXlabel='Translation speed (um/min)',
	#                           medianXlabel='Median translation speed (um/min)')
	#
	# for i in range(repetitions):
	# 	optimize_evaluate_HomoLevy(output='model_selection/TC_translation_homoLevy_rep'+str(i),
	#                           pooled_target=t_profile['translations'],
	#                           median_target=t_profile['median_translations'],
	#                           structure=t_profile['track_observations'],
	#                           pooledXlabel='Translation speed (um/min)',
	#                           medianXlabel='Median translation speed (um/min)')
