# Supplementary material for: Leukocyte Motility Models Assessed through Simulation and Multi-objective Optimization-Based Model Selection
Source: PLoS Comput Biol. 2016 Sep 2;12(9):e1005082. doi: 10.1371/journal.pcbi.1005082 (PMC5010290; doi:10.1371/journal.pcbi.1005082)
Supplement: S1 Software — (ZIP) [file pcbi.1005082.s038.zip › optimisation/motilityProfiling/stats.py]

"""
    This program is free software: you can redistribute it and/or modify
    it under the terms of the GNU General Public License as published by
    the Free Software Foundation, either version 3 of the License, or
    (at your option) any later version.

    This program is distributed in the hope that it will be useful,
    but WITHOUT ANY WARRANTY; without even the implied warranty of
    MERCHANTABILITY or FITNESS FOR A PARTICULAR PURPOSE.  See the
    GNU General Public License for more details.

    You should have received a copy of the GNU General Public License
    along with this program.  If not, see <http://www.gnu.org/licenses/>.

    Mark N. Read, 2016.

Module contains useful statistical tools and functions.
"""

import matplotlib
matplotlib.use('Agg')   # Force matplotlib to not use any Xwindows backend. Must be called before any pyplot import.
import matplotlib.pyplot as plt
from matplotlib import rcParams
rcParams.update({'figure.autolayout': True})


def AtestSlow(dist1, dist2):
	"""
	Implementation of Vargha-Delaney's A test, a non-parametric effect magnitude test. The distributions may be of
	different sizes in this implementation.

	This is not an efficient implementation for distributions with large numbers of samples, but it's operation is
	intuitive.
	"""
	equal = 0.0
	greater = 0.0
	for x in dist1:
		for y in dist2:
			if x == y   : equal += 1
			elif x > y 	: greater += 1

	# multiplication of the number of samples in each distribution
	nm = len(dist1) * len(dist2)
	return (greater / nm) + ((0.5 * equal) / nm)


def Atest(dist1, dist2):
	"""
	Fast implementation of Vargha-Delaney's A test, a non-parametric effect magnitude. Value between 0 and 1 returned,
	which represents the probability of a randomly selected sample from population A being bigger than a randomly
	selected sample from population B.

	In this implementation, the sizes of the two input distributions may differ. This is a much faster, but less
	intuitive, implementation than AtestSlow above. Here the two distributions are sorted into monotonically increasing
	values. As such, the location and number of samples in one distribution that are less than a member of the other
	distribution is known, and hence they do not need to be frequently revisited.
	"""
	equal = 0.0
	greater = 0.0
	A = sorted(dist1)
	B = sorted(dist2)
	# where to start searching through B. All B[0..start-1] < a. Either B[start] > a or B[start]==a (and may the the
	# first in a string of B == a.
	start = 0
	for a in A:
		# don't start from the beginning. Values monotonically increase in both lists.
		for i in range(start, len(B)):
			if B[i] < a:		# this value smaller than a, so can start from the next value next time.
				start = i+1
			if B[i] == a:
				equal += 1
			if B[i] > a :		# no point looking further, B[i:end]>a.
				break
		greater += start
	# multiplication of the number of samples in each distribution
	nm = len(dist1) * len(dist2)
	return (greater / nm) + ((0.5 * equal) / nm)


def ecdfPlot(dist):
	"""
	Calculates the X and Y coorindates for an empirical cumulative
	distribution plot. It is surprisingly difficult to find a
	good implementation (easy to install and use), so I've written
	my own.

	'dist' contains the empirically observed values. They do not
	need to be sorted.

	Returns a tuple, the X coordinates and the 'cdf' which contains
	monotonically values between 0 to 1. Both lists are of the same
	length, and can be used to plot the graph.
	"""
	X = sorted(dist)	# X coorinates
	cdf = []			# will put the corresponding CDF values in here.
	n = len(dist)
	for xi in X:		# scan through each x-coordinate
		smallEq = 0.0	# count how many values in the distribution are smaller
		for j in dist:
			if xi >= j : smallEq += 1
		prop = smallEq / n # calculate proportion
		cdf.append(prop)
	return (X, cdf)


def ecdf(observations):
	"""
	Empirical Cumulative Distribution Function.
	arguments:
	  :observations : list of observations, in any order.

	Returns a list of tuples: [ (<value>,<proportion of observations less than or equal to value>) ]
	Values will be given in ascending order.
	"""
	s = sorted(observations)	# non-destructive, preserves original order of observations.
	n = len(s)					# number of observations.
	cdf = []
	for i, sample in enumerate(s):
		proportion = float(i+1)/n
		tup = (sample, proportion)
		cdf.append(tup)
	return cdf


def prop_ecdf(ecdf, value, start=0):
	"""
	Returns the proportion of observations in a sample at or below the specified value.
	arguments:
	  :ecdf : array of tuple values, [(<value>,<proportion>)], sorted in ascending order of value, where prop gives the
	          proportion of all observations in the sample at or below value. A structure of this sort is returned by
	          this module's ecdf function.
	  :value : value to be interrogated.
	  :start : index in ecdf to start looking for a match. Used for making KS significantly more efficient.
	"""
	VALUE = 0
	PROP = 1
	if not ecdf:
		raise Exception('No observations supplied.')
	proportion = 0.0
	# index is where to start looking next time. This is the index where the current match was found.
	for index in range(start, len(ecdf)):
		record = ecdf[index]
		if value >= record[VALUE]:
			proportion = record[PROP]
		else:
			break
	# by definition, index was the last record OVER the value, hence index - 1
	return proportion, max(0,index-1)	# ensure index is not less than zero.


def ks_2samp(dist1, dist2):
	"""
	Calculates the Kolgomorov-Smirnov 2 sample test between the two supplied distributions. Distributions do not have
	to be in order.

	This implementation is not as fast as that of python's Scipy. However, I've had a great deal of trouble installing
	Scipy. I've tried to write this to be intuitively appealing.
	"""
	VALUE = 0		# indexes of values and proportions of distribution lying below that value, in the tuple returned
	PROP = 1		# by ecdf.
	DISTRO = 2		# third item in tuple is boolean, stores if record came from ecdf1 or ecdf2.
	ecdf1 = ecdf(dist1)
	ecdf2 = ecdf(dist2)
	# tuples contain following: (<value>,<T/F>,<prop>). Where T/F is true when the value came from distro 1,
	# and false if it came from distro 2. Hence, <prop> corresponds to distro 1 if <T/F> is true, and vice versa.
	values = []
	for record in ecdf1:
		values.append( (record[VALUE], record[PROP], True) )
	for record in ecdf2:
		values.append( (record[VALUE], record[PROP], False) )
	# sort the array of tuples by the first value in each tuple.
	values.sort(key=lambda tup: tup[0])
	d = 0.0
	# where to start searching through ecdf records. Do not need to start from the beginning, since values are
	# monotonically increasing. Simply need to store how far through the records the previous search went, as this is
	# where to start for the next search.
	start1 = 0
	start2 = 0
	for record in values:
		if record[DISTRO]:
			p, start1 = prop_ecdf(ecdf2, record[VALUE], start1)
			i = abs(record[PROP] - p)
		else:
			p, start2 = prop_ecdf(ecdf1, record[VALUE], start2)
			i = abs(p - record[PROP])
		if i > d:
			d = i		# store new D value, if highest seen so far.
	return d


def plotCDFs(distributions, names=None, colours=None, xlabel=None, title=None, filename=None, fontsize=18,
             linewidth=2.0, xlog=False, xmin=None, xmax=None):
	"""
	Calculates cumulative distribution functions for each distribution in the supplied list.
	:param distributions: list of lists. Each lower level list is a distribution to plot as empirical cdf
	:param names: name of each distribution, used for legend.
	:param xlabel: xlabel of graph
	:param title:
	:param filename: if left as None, will show graph visually rather than save to filesystem.
	:param fontsize:
	:param linewidth:
	"""
	plt.clf()
	plots = []
	for i, distro in enumerate(distributions):
		cdf = ecdf(distro)
		# insert one record at start of these lists to ensure curves extend to y=0.
		D1X = [cdf[0][0]]
		D1X.extend([record[0] for record in cdf])
		D1Y = [0]
		D1Y.extend([record[1] for record in cdf])
		if colours:
			p1, = plt.plot(D1X, D1Y, linewidth=linewidth, color=colours[i])
		else:
			p1, = plt.plot(D1X, D1Y, linewidth=linewidth)
		plots.append(p1)
	if names is not None:
		plt.legend(plots, names, loc='lower right')
	plt.ylabel('Proportion')
	if xlabel:
		plt.xlabel(xlabel)
	if title:
		plt.title(title)
	plt.gca().grid(True, linewidth=linewidth)   # turn on grid lines.
	font = {'size'   : fontsize}
	plt.rc('font', **font)
	# change the width of the plot boundary lines
	ax = plt.gca()
	[i.set_linewidth(linewidth) for i in ax.spines.itervalues()]
	if xmax is not None or xmin is not None:
		curXmin, curXmax = plt.gca().get_xlim()
		if xmax is not None:
			curXmax = xmax
		if xmin is not None:
			curXmin = xmin
		plt.gca().set_xlim([curXmin, curXmax])
	if xlog:
		plt.xscale("log")
	if filename:
		plt.savefig(filename, dpi=300)
	else:
		plt.show()
