# Supplementary material for: Leukocyte Motility Models Assessed through Simulation and Multi-objective Optimization-Based Model Selection
Source: PLoS Comput Biol. 2016 Sep 2;12(9):e1005082. doi: 10.1371/journal.pcbi.1005082 (PMC5010290; doi:10.1371/journal.pcbi.1005082)
Supplement: S1 Software — (ZIP) [file pcbi.1005082.s038.zip › optimisation/README.txt]

Mark N. Read, 2016-08-05.
All software contained in this distribution is licensed under GNU's General Public License version 3. 


The code contained herein pertains to both the statistical model fitting (see 'optimisation/motilityProfiling/statisticalModelFitting.py') and the multi-objective optimisation framework used to parameterise a given motility model to a leukocyte dataset. 

Firstly, note that the paths to data contained within this software are specific to a given filesystem structure. You will be working with different data, contained in differently named directories. You will need to change these to fit your own setup. 

The key files needed to parameterise a given motility model are calibration/neutrophil_calib/n_config.py and calibration/tcell_calib/tc_config.py

These files set up NSGA-II, contain references to target optimisation data (ie, in vivo data to be simulated) and manipulate the 3D agent-based simulation, through use of parameter-containing XML files, accordingly. 

motilityProfiling/buildProfile.py builds a detailed motility profile of a given dataset. It can operate on a single directory (some files contained therein must contain a specific string such that the script can find them), or on several directories representing replicates of an experiment (more the case with simulation data than in vivo, but works on both in theory). This same script is used to analyse both in vivo and simulated motility data. 

motilityProfiling/lib is intended to be a symbolic link to simulation/lib. You will need to set this up on your own system. You could copy it too, but why the duplication...

The entry point to the optimisation program is run.py. Use it as 

$> python run.puy -n

or

$> python run.puy -t

Remembering, you will have to make some heavy edits to adapt this to your own datasets. Much of the current code is left in place to serve as an example of how you can do this. 

A note on software. I program python using PyCharm community edition, which I highly recommend. This was written using python 2.7. I use the Anaconda distribution, which includes numpy, scipy, matplotlib and other very useful packages out of the box. I found this much easier than trying to install them all one by one. I use a Mac for my work, relying quite a lot on the bash terminal. This should port reasonably well to linux-based systems. If you're using Windows, I can only wish you luck - I haven't used it in years - try cygwin, or just dual boot into ubuntu. This code should port onto a SunGridEngine-administered (or related) cluster, some of the experiments reported in this paper were run on a cluster. 

As you will probably discover, there is a huge amount of code included in here. I will answer questions where I can, but bear in mind that I am not paid to support software. I offer this software for free to others in the event that it may prove useful to someone somewhere. 
