# Supplementary material for: Leukocyte Motility Models Assessed through Simulation and Multi-objective Optimization-Based Model Selection
Source: PLoS Comput Biol. 2016 Sep 2;12(9):e1005082. doi: 10.1371/journal.pcbi.1005082 (PMC5010290; doi:10.1371/journal.pcbi.1005082)
Supplement: S1 Software — (ZIP) [file pcbi.1005082.s038.zip › optimisation/run.py]

"""
    This program is free software: you can redistribute it and/or modify
    it under the terms of the GNU General Public License as published by
    the Free Software Foundation, either version 3 of the License, or
    (at your option) any later version.

    This program is distributed in the hope that it will be useful,
    but WITHOUT ANY WARRANTY; without even the implied warranty of
    MERCHANTABILITY or FITNESS FOR A PARTICULAR PURPOSE.  See the
    GNU General Public License for more details.

    You should have received a copy of the GNU General Public License
    along with this program.  If not, see <http://www.gnu.org/licenses/>.

    Mark N. Read, 2016.

Entry point of the optimisation process. Can be run from the command line/terminal as

$> python run.puy -n

or

$> python run.puy -t

for calibrating neutrophil or t cell data respectively.
"""
# I wish for this directory (dir where this file is contained) to be the working directory, however the
# launch_calibration script is in the 'calibration' directory. Python only loads the directory where the script to be
# executed into the sys.path. This means that the calibration directory is not being recognised or loaded as a package
# (I dont know why, its daft as hell, but that's what's happening). Hence this script.

import calibration.launch_calibration
calibration.launch_calibration.main()
