# Supplementary material for: Leukocyte Motility Models Assessed through Simulation and Multi-objective Optimization-Based Model Selection
Source: PLoS Comput Biol. 2016 Sep 2;12(9):e1005082. doi: 10.1371/journal.pcbi.1005082 (PMC5010290; doi:10.1371/journal.pcbi.1005082)
Supplement: S1 Software — (ZIP) [file pcbi.1005082.s038.zip › simulation/lib/parameters_tcell_template.xml]

<?xml version="1.0"?>
<!-- THIS FILE SPECIFIES NEUTROSIM PARAMETERS -->
<params>
	<Simulation>
		<endTime>30.0</endTime><!--minutes-->
		<timeSlice>0.50</timeSlice><!--minutes-->
		<sampleTimeSlice>0.50</sampleTimeSlice><!--minutes-->

		<tissueWidth>412</tissueWidth>
		<tissueDepth>100</tissueDepth>		
		<bufferSize>0.1</bufferSize>

		<Neutrophils>		
			<numNeutrophils>80</numNeutrophils>
			<follicleRatio>0.1</follicleRatio>
		</Neutrophils>
		<TCells>
			<numTCells>100</numTCells>
		</TCells>
	</Simulation>

	<Neutrophil>
		<diameter>7.0</diameter>
	</Neutrophil>

	<Movement>
		<translationParadigm>InverseHomogeneousCRW</translationParadigm>
		<orientationParadigm>InverseHomogeneousCRW</orientationParadigm>

		<Ballistic>
			<speed>10.0</speed>
		</Ballistic>
		<Brownian>
			<speedStD>10.0</speedStD>
		</Brownian>
		<!--Levy distributions with variable power law decays-->
		<LevyFlight>
			<restMu>0.0</restMu>
			<restScale>1.0</restScale>			
			<motileMu>0.0</motileMu>
			<motileScale>1.0</motileScale>
			<speedMu>0.0</speedMu>
			<speedScale>1.0</speedScale>
		</LevyFlight>			
		<HomogeneousCRW_Orientation>
			<pitchRateMean>0.5</pitchRateMean>
			<pitchRateStd>0.35</pitchRateStd>
			<rollRateMean>-1.0</rollRateMean>
			<rollRateStd>0.0</rollRateStd>
		</HomogeneousCRW_Orientation>
		<HeterogeneousCRW_Orientation>
			<pitchM_Mean>1.0</pitchM_Mean>
			<pitchM_StD>1.0</pitchM_StD>
			<pitchS_Mean>1.0</pitchS_Mean>
			<pitchS_StD>1.0</pitchS_StD>

			<rollM_Mean>1.0</rollM_Mean>
			<rollM_StD>1.0</rollM_StD>
			<rollS_Mean>1.0</rollS_Mean>
			<rollS_StD>1.0</rollS_StD>
		</HeterogeneousCRW_Orientation>

		<HomogeneousCRW_Translation>
			<speedMean>5.15</speedMean>
			<speedStD>8.0</speedStD>
		</HomogeneousCRW_Translation>
		<HeterogeneousCRW_Translation>
			<speedM_Mean>6.2</speedM_Mean>
			<speedM_StD>4.0</speedM_StD>
			<speedS_Mean>0.875</speedS_Mean>
			<speedS_StD>0.37</speedS_StD>
		</HeterogeneousCRW_Translation>
		<InverseHomogeneousCRW>
			<speedMean>5.95</speedMean>
			<speedStD>8.5</speedStD>

			<pitchRateMean>2.65</pitchRateMean>
			<pitchRateStd>1.5</pitchRateStd>
			<rollRateMean>-1.0</rollRateMean>
			<rollRateStd>0.0</rollRateStd>

			<corr>1.0</corr>
			<attack>0.55</attack>
		</InverseHomogeneousCRW>	
		<InverseHeterogeneousCRW>
			<speedM_Mean>10.0</speedM_Mean>
			<speedM_StD>0.0</speedM_StD>
			<speedS_Mean>10.0</speedS_Mean>
			<speedS_StD>0.0</speedS_StD>
			
			<pitchM_Mean>10.0</pitchM_Mean>
			<pitchM_StD>0.0</pitchM_StD>
			<pitchS_Mean>10.0</pitchS_Mean>
			<pitchS_StD>0.0</pitchS_StD>

			<rollM_Mean>-1.0</rollM_Mean>
			<rollM_StD>-1.0</rollM_StD>
			<rollS_Mean>-1.0</rollS_Mean>
			<rollS_StD>-1.0</rollS_StD>

			<attack>0.5</attack>
			<corr>1.0</corr>
		</InverseHeterogeneousCRW>
	</Movement>	
</params>
