# Supplementary material for: Leukocyte Motility Models Assessed through Simulation and Multi-objective Optimization-Based Model Selection
Source: PLoS Comput Biol. 2016 Sep 2;12(9):e1005082. doi: 10.1371/journal.pcbi.1005082 (PMC5010290; doi:10.1371/journal.pcbi.1005082)
Supplement: S1 Software — (ZIP) [file pcbi.1005082.s038.zip › simulation/README.txt]

Mark N. Read, 2016-08-04.


The software contained herein is the 3D agent based simulation used to simulate leukocyte motility. 

It accompanies the following manuscript:
Leukocyte Motility Models Assessed through Simulation and Multi-Objective Optimization-Based Model Selection
Mark N. Read, Jacqueline Bailey, Jon Timmis and Tatyana Chtanova.
Published in PLOS Computational Biology, 2016. 

This software is distributed under version 3 of the GNU General Public License, see the accompanying license file.

The simulation is written in Java, and makes used of the MASON simulation toolkit (http://cs.gmu.edu/~eclab/projects/mason/). This toolkit can be downloaded as a JAR file from the MASON website. The software was written using MASON version 1.7. MASON itself has several dependencies, none of which are distributed here for licensing reasons.

The simulation was developed using the Eclipse IDE (https://eclipse.org/downloads/), and I recommend using this to explore and run the simulation. 

To do so, copy the 'simulation' directory into an Eclipse workspace. Launch Eclipse, directing it to this workspace. Create a new Java Project, and enter 'simulation' as the project title. The wizard will detect that such a directory already exists, and will import all the code into the project. In my setup, I place all the dependency JAR files into the 'lib' directory. This include: 
- j3dcore.jar
- jmf.jar
- j3dutils.jar
- mason.17.jar
- commons-math3-3.5.jar
- jcommon-1.0.0.jar
- neutroswarm3D.jar                  
- itext-1.2.jar
- jfreechart-1.0.13.jar
- opencsv-2.3.jar
- vecmath.jar

For licensing reasons, these files are not included in the present distribution. If you can acquire them, add them to the Eclipse project build path. The following files are also included in 'lib', they are used by the multi-objective optimisation toolkit to parameterise the simulation.
- parameters_neutrophil_template.xml
- parameters_tcell_template.xml

Graphical User Interface (GUI) front ends for simulating neutrophils and T cells can be launched through the main methods in portrayal.GUI_Neutrophil.java and portrayal.GUI_TCell.java respectively. 

To execute without the GUI, use the core.SimulationNeutrophil.java and core.SimulationTCell.java classes instead. 

Parameters are passed to the simulation through XML files. These can be found in the 'simulation' directory, feel free to play with them. The multi-objective optimisation framework needs to access template XML files, and these are stored in the 'lib' directory. I recommend you don't "play" with these. 

The csv files that executions of this simulation produce are in a format intended to mimic that produced by the IMARIS imaging software used to track real cell motilities. Hence, the same downstream analytical pathways can be applied to both simulation and real-world data. 

This is academic software, and it has been used by myself more widely than the aforementioned publication. Neutrophils and T cells are implemented as separate (though seemingly identical) classes so as to allow additional cell-specific functionality to be incorporated, into a wider immune system simulation. In the current case, this code has been removed as it does not pertain to the publication with which this code is distributed.
