# Supplementary material for: Leukocyte Motility Models Assessed through Simulation and Multi-objective Optimization-Based Model Selection
Source: PLoS Comput Biol. 2016 Sep 2;12(9):e1005082. doi: 10.1371/journal.pcbi.1005082 (PMC5010290; doi:10.1371/journal.pcbi.1005082)
Supplement: S1 Software — (ZIP) [file pcbi.1005082.s038.zip › simulation/results/test/_Position.csv]

Position
====================
Position X	Position Y	Position Z	Unit	Category	Collection	Time	Parent	ID
410.7462573418427	78.28126894470624	59.89223551544727	um	Spot	Position	89	1	xxx
411.23688026848686	78.03958267831085	59.79675749175206	um	Spot	Position	90	1	xxx
404.7827251662091	74.71001294590363	83.27800668782639	um	Spot	Position	99	2	xxx
400.4734178258097	72.87663859568337	76.59285908543261	um	Spot	Position	100	2	xxx
399.87165488957424	75.18495581450898	76.60304119588905	um	Spot	Position	101	2	xxx
397.9897157638925	73.59084468950722	74.07071909530421	um	Spot	Position	102	2	xxx
397.76915285144327	73.48681403494479	74.04120953610514	um	Spot	Position	103	2	xxx
389.0838423106332	70.31887387883194	69.41890736416453	um	Spot	Position	104	2	xxx
382.954256712475	68.59541703601296	65.36503248260198	um	Spot	Position	105	2	xxx
383.70860713233003	68.263153846347	65.66319727267056	um	Spot	Position	106	2	xxx
385.50019253904406	63.29633937250361	72.67751610298721	um	Spot	Position	107	2	xxx
383.6481964055103	66.03374548891112	80.94108058173654	um	Spot	Position	108	2	xxx
375.26632981919346	68.90362953646607	83.3480724106296	um	Spot	Position	109	2	xxx
376.1131325370976	68.29450737633728	83.09271902152351	um	Spot	Position	110	2	xxx
381.19319906797165	66.94199773608155	78.15833527251799	um	Spot	Position	111	2	xxx
381.92415966371397	68.74026967784823	79.2163033581691	um	Spot	Position	112	2	xxx
385.7882002603633	76.94086971558863	84.60101176973319	um	Spot	Position	113	2	xxx
390.34490964514424	81.7690782750347	86.3199254781863	um	Spot	Position	114	2	xxx
391.9003481718967	87.89649794496384	92.35846114350082	um	Spot	Position	115	2	xxx
391.58204586562834	87.50497445630772	92.2988797742906	um	Spot	Position	116	2	xxx
391.5762739498635	87.56019629623053	92.35747678711593	um	Spot	Position	117	2	xxx
388.00334785276846	92.56592646569872	92.48507342090161	um	Spot	Position	118	2	xxx
387.16235770935623	97.98623636159215	91.92853829855162	um	Spot	Position	119	2	xxx
387.67508831984424	109.15505419836985	96.36719569547056	um	Spot	Position	120	2	xxx
387.8231672882478	109.23171896959207	96.37105181393606	um	Spot	Position	121	2	xxx
386.1322573505844	122.66166953956474	98.86460709249685	um	Spot	Position	123	3	xxx
386.0854183326788	125.91045396674654	98.65886890159776	um	Spot	Position	124	3	xxx
380.9542088944294	133.0732171930196	97.2171169806337	um	Spot	Position	125	3	xxx
381.4391464536557	136.4379792556033	95.81981787839527	um	Spot	Position	126	3	xxx
383.9129872596135	153.6028400389976	88.69169288275513	um	Spot	Position	127	3	xxx
383.4529312661045	156.60343694181822	86.20621360028815	um	Spot	Position	128	3	xxx
385.2784806667227	161.61998947089012	77.9274554973219	um	Spot	Position	129	3	xxx
381.75741440661517	164.7636840744666	77.95850034419423	um	Spot	Position	130	3	xxx
381.8780831510249	166.0526998590821	74.61883998675435	um	Spot	Position	131	3	xxx
385.4055126266535	165.14367017848605	62.81537013356639	um	Spot	Position	132	3	xxx
386.4701868515407	164.6509794323705	61.432465447909294	um	Spot	Position	133	3	xxx
390.84989288412777	157.8893577646447	57.95743976652807	um	Spot	Position	134	3	xxx
390.84294291305093	157.9947677051982	58.07826944436944	um	Spot	Position	135	3	xxx
391.9746939508805	159.10889229554573	61.31404319945534	um	Spot	Position	136	3	xxx
392.8114658935139	159.9972246632693	63.505186431793696	um	Spot	Position	137	3	xxx
395.40431658811224	158.58189661637294	64.98848343029329	um	Spot	Position	138	3	xxx
397.6258188699909	161.4451002076378	63.806704158039516	um	Spot	Position	139	3	xxx
407.3452749880117	174.74432374969828	59.694735814067755	um	Spot	Position	140	3	xxx
406.03647769492665	120.91623886976276	96.2262339868035	um	Spot	Position	175	4	xxx
405.845508393375	125.91299942429562	79.31490710280885	um	Spot	Position	176	4	xxx
404.29717340868183	130.02787505880937	64.44678633602373	um	Spot	Position	177	4	xxx
410.6280854660009	135.8851499509773	60.66134498536236	um	Spot	Position	178	4	xxx
411.786099130096	141.02321384835426	55.831471169763724	um	Spot	Position	180	5	xxx
409.8970754644133	142.810202856148	60.70789661777554	um	Spot	Position	181	5	xxx
399.6331140835034	143.1267927353539	68.55330049833805	um	Spot	Position	182	5	xxx
393.9245355251618	142.50488225361	71.08265593875105	um	Spot	Position	183	5	xxx
389.06222063182156	143.84606618486703	70.00139331625502	um	Spot	Position	184	5	xxx
380.9003599864792	143.38643721708002	70.74058757567562	um	Spot	Position	185	5	xxx
371.30607246979855	138.02846683148545	76.30903540948397	um	Spot	Position	186	5	xxx
369.9034595381098	132.64793376979884	84.9358715916726	um	Spot	Position	187	5	xxx
371.0511204030729	131.90842775163202	82.09652132173099	um	Spot	Position	188	5	xxx
371.1016927782279	131.96241547912666	82.10573684914652	um	Spot	Position	189	5	xxx
383.8217172277108	145.54147344503863	84.42363735670949	um	Spot	Position	190	5	xxx
389.40504716611	145.26726663999239	82.58343623543463	um	Spot	Position	191	5	xxx
389.027863560175	142.68315723183065	81.81781322766183	um	Spot	Position	192	5	xxx
385.83283758895124	140.36632292508116	76.51434209163337	um	Spot	Position	193	5	xxx
386.7879477426312	140.44514450469063	77.65819056818872	um	Spot	Position	194	5	xxx
394.4060980576865	138.04646585375588	76.81858287507252	um	Spot	Position	195	5	xxx
402.0756668476222	137.87721017603062	70.84066052412348	um	Spot	Position	196	5	xxx
407.21346796841283	139.85628124856035	65.62526838316901	um	Spot	Position	197	5	xxx
409.4117654560992	137.94975032069152	62.8593504932731	um	Spot	Position	198	5	xxx
406.47082471225525	106.68611102386848	21.34750825775943	um	Spot	Position	209	6	xxx
392.68828289228776	105.61413051573253	11.153112383006246	um	Spot	Position	210	6	xxx
386.66442094837134	101.19602695219841	7.196052678597787	um	Spot	Position	211	6	xxx
384.63265503172215	100.74911921001599	10.371358423732897	um	Spot	Position	212	6	xxx
381.9569381557099	98.05930592085937	11.614049989857731	um	Spot	Position	213	6	xxx
382.92344549130985	98.43883905209148	9.92240110874178	um	Spot	Position	214	6	xxx
380.55702294221555	100.30641099753252	3.17496134389389	um	Spot	Position	215	6	xxx
381.2810082270196	65.7395667430543	4.368236669464881	um	Spot	Position	239	7	xxx
379.77258622632525	65.17908343341617	7.003101514351793	um	Spot	Position	240	7	xxx
378.5538259889306	65.30034477118824	3.3822514643259725	um	Spot	Position	241	7	xxx
150.1428968894627	3.5714420954683086	31.815916416240675	um	Spot	Position	16	8	xxx
152.84532050137184	8.018970989244542	31.58329166819087	um	Spot	Position	17	8	xxx
153.74418541858992	12.060140066379162	34.900745482855115	um	Spot	Position	18	8	xxx
154.00086028429496	14.432763155604722	36.7163722122426	um	Spot	Position	19	8	xxx
150.69987425023118	12.658541111000893	43.20589834979448	um	Spot	Position	20	8	xxx
145.9293557519314	15.064579128160759	43.52598914519125	um	Spot	Position	21	8	xxx
137.7654510908098	18.194243639725148	46.408866458844585	um	Spot	Position	22	8	xxx
135.24400907299008	19.11531144995973	46.82172884940755	um	Spot	Position	23	8	xxx
133.2743853841778	13.639552718094942	50.1655806624858	um	Spot	Position	24	8	xxx
138.12281787194823	13.831933850271028	47.769860885981984	um	Spot	Position	25	8	xxx
139.7060282720077	15.021998044057007	42.342099500806654	um	Spot	Position	26	8	xxx
142.7906314943141	16.029111927453243	44.240433134783956	um	Spot	Position	27	8	xxx
143.27461507115365	16.47161697200867	43.36639896151593	um	Spot	Position	28	8	xxx
145.12289622380888	14.569293883926354	39.31011500795433	um	Spot	Position	29	8	xxx
147.17323292113818	16.044299536523045	40.75314856923677	um	Spot	Position	30	8	xxx
154.68851338255905	24.285079199961537	50.421609332389835	um	Spot	Position	31	8	xxx
156.90092724135454	25.394061341838963	48.73422604996084	um	Spot	Position	32	8	xxx
156.9633250646816	24.607026840228393	46.88771818211493	um	Spot	Position	33	8	xxx
158.61511946578224	18.63848632487455	38.06569084831588	um	Spot	Position	34	8	xxx
160.0766363863103	17.385598109442984	33.853680423702286	um	Spot	Position	35	8	xxx
161.49731415123898	17.538197513733337	34.2251815705531	um	Spot	Position	36	8	xxx
165.2696613477224	17.90486882545062	34.39612703285825	um	Spot	Position	37	8	xxx
173.74396711002498	20.152585638411622	34.533891861938	um	Spot	Position	38	8	xxx
191.32513000209286	25.17198508316822	35.60549594076451	um	Spot	Position	39	8	xxx
194.4574557559608	28.482301131070994	33.979178199962725	um	Spot	Position	40	8	xxx
197.47363288030596	31.90940817179244	31.699289021158435	um	Spot	Position	41	8	xxx
196.3839331551757	39.54135376084889	24.746318714082857	um	Spot	Position	42	8	xxx
196.3820691178614	39.545654240672604	24.739767517988327	um	Spot	Position	43	8	xxx
197.67218211964865	46.6550481277099	22.32698418182558	um	Spot	Position	44	8	xxx
197.1630239191325	51.74243449668769	19.135723049517082	um	Spot	Position	45	8	xxx
198.18659571862509	52.96146590346906	12.269373658943977	um	Spot	Position	46	8	xxx
196.30870867836012	54.13722626341955	8.666992124258961	um	Spot	Position	47	8	xxx
193.51925917264052	54.72787835768663	6.004556234152233	um	Spot	Position	48	8	xxx
191.9165769272592	55.34769166263264	3.5692295553401685	um	Spot	Position	49	8	xxx
188.5246946638967	56.84278373130021	5.161714730542926	um	Spot	Position	50	8	xxx
190.36232207545152	55.679096435016504	7.177303667574199	um	Spot	Position	51	8	xxx
188.30964906104305	54.176511480650056	10.942506358507194	um	Spot	Position	52	8	xxx
187.92515423293378	56.20158316672531	12.887584340403437	um	Spot	Position	53	8	xxx
186.7023046322837	58.398685391638196	14.60713588359764	um	Spot	Position	54	8	xxx
179.95305221573471	57.92275622617633	16.749705198848325	um	Spot	Position	55	8	xxx
173.3818510312429	54.78510211369326	12.54907090710324	um	Spot	Position	56	8	xxx
169.05290974088751	58.112745984650246	12.757658212969709	um	Spot	Position	57	8	xxx
165.86478939354464	63.03677345298959	11.072665676572056	um	Spot	Position	58	8	xxx
165.52937491201075	68.22905086114145	11.042522909040624	um	Spot	Position	59	8	xxx
165.2453084060965	68.26324038417566	11.165641955252985	um	Spot	Position	60	8	xxx
165.82203635246242	68.22454650475447	10.851676386719056	um	Spot	Position	61	8	xxx
165.43384889607074	68.62616106505206	10.631726708894211	um	Spot	Position	62	8	xxx
169.0987027350312	72.93130969445947	11.03169580322821	um	Spot	Position	63	8	xxx
173.44782101688145	79.41266137491293	11.139099895147625	um	Spot	Position	64	8	xxx
174.74961588471638	76.76537073859953	11.222922600192673	um	Spot	Position	65	8	xxx
175.97352787306303	69.67695311870783	16.64257066191704	um	Spot	Position	66	8	xxx
174.10476795377707	67.08158817718709	18.193264805433703	um	Spot	Position	67	8	xxx
170.63977575260805	59.12259387040411	23.219336055844032	um	Spot	Position	68	8	xxx
169.2055162756261	61.93568904142427	29.082543824980934	um	Spot	Position	69	8	xxx
167.26488557162438	68.39651449107959	37.95239223028961	um	Spot	Position	70	8	xxx
167.23693029498642	68.15344913118064	37.65383824206856	um	Spot	Position	71	8	xxx
166.19949479329892	67.02581550063567	36.1942434576111	um	Spot	Position	72	8	xxx
158.69106236012553	59.821916052032385	28.972752959783648	um	Spot	Position	73	8	xxx
154.24534803435745	48.401529742532986	25.747804621941135	um	Spot	Position	74	8	xxx
154.49399048459333	49.971070622215436	26.9104702659968	um	Spot	Position	75	8	xxx
156.99788871138523	50.09678182441241	25.94861536142243	um	Spot	Position	76	8	xxx
157.472392791336	48.88308757173448	28.916314978181724	um	Spot	Position	77	8	xxx
159.42663712193888	47.6570213903038	27.520404806975762	um	Spot	Position	78	8	xxx
168.56461488048882	39.25375680801323	19.566548413137312	um	Spot	Position	79	8	xxx
167.26744558110533	35.703478984071445	14.704375745528509	um	Spot	Position	80	8	xxx
167.03085836606766	35.59010116685509	14.660771436732102	um	Spot	Position	81	8	xxx
168.4413748339699	35.20077117543214	15.904265013682627	um	Spot	Position	82	8	xxx
167.77970266461955	39.23843032559865	19.747091483360293	um	Spot	Position	83	8	xxx
172.04555433899304	43.60684818352837	20.96647042911929	um	Spot	Position	84	8	xxx
179.0539007303144	54.711891609264356	17.124903666066608	um	Spot	Position	85	8	xxx
186.9933550002925	66.10985512361182	13.494693419723763	um	Spot	Position	86	8	xxx
190.17638415436676	71.26175367291295	11.759525322506978	um	Spot	Position	87	8	xxx
193.21091617155213	73.74979708211573	15.728405306819527	um	Spot	Position	88	8	xxx
192.6513401420571	75.9082845271494	14.296343468419296	um	Spot	Position	89	8	xxx
193.7700088517897	79.59391517876422	14.956619406875488	um	Spot	Position	90	8	xxx
197.99329295386764	91.9797183934974	20.16660116684442	um	Spot	Position	91	8	xxx
202.67328114686805	97.82149894811205	23.713587280362738	um	Spot	Position	92	8	xxx
205.70113233528622	103.92778954935181	27.19495258604405	um	Spot	Position	93	8	xxx
208.35636563679444	110.85042355119775	26.932673731583172	um	Spot	Position	94	8	xxx
208.85957282510617	112.39221369434425	24.944756579646572	um	Spot	Position	95	8	xxx
206.9212917136431	113.07833820595218	24.366733435234025	um	Spot	Position	96	8	xxx
206.69908411740596	110.03355020971898	23.761579074982418	um	Spot	Position	97	8	xxx
204.79134170763274	107.6092440519303	22.160498731642893	um	Spot	Position	98	8	xxx
206.38443980245438	107.63469552835237	20.56702266695613	um	Spot	Position	99	8	xxx
210.99683973614185	104.32539459865743	20.112517770560203	um	Spot	Position	100	8	xxx
217.05666110560907	96.4137697107804	22.325732368821615	um	Spot	Position	101	8	xxx
224.3280137206537	89.387199047759	24.946556312492394	um	Spot	Position	102	8	xxx
222.20153821777328	89.3826202112335	25.808938328861238	um	Spot	Position	103	8	xxx
210.33858130278986	94.17276483022405	26.223931281636105	um	Spot	Position	104	8	xxx
208.03644252295692	94.92252949537983	24.195231015441223	um	Spot	Position	105	8	xxx
208.70730063579546	93.66587238170041	23.87076684989069	um	Spot	Position	106	8	xxx
207.90374819312774	94.41647776969643	24.40181377528266	um	Spot	Position	107	8	xxx
209.11123296381163	97.36116231075927	24.325161933509445	um	Spot	Position	108	8	xxx
211.80699492489765	111.14766267567353	25.22345581344378	um	Spot	Position	109	8	xxx
215.14840633098567	114.39333799095715	25.768154208950136	um	Spot	Position	110	8	xxx
215.44948623568038	116.94205159486857	26.285011893983494	um	Spot	Position	111	8	xxx
217.43448957591892	115.35027881660068	25.090304243050447	um	Spot	Position	112	8	xxx
217.19327133639788	115.23683189551464	24.880134114414272	um	Spot	Position	113	8	xxx
204.52046754919874	112.10863875396878	19.488831139580203	um	Spot	Position	114	8	xxx
201.2412062298653	107.85486894140364	23.39448735686153	um	Spot	Position	115	8	xxx
201.3790931281508	107.94573112334452	23.260120046760065	um	Spot	Position	116	8	xxx
207.5830275654342	113.31902121209428	16.828003076754896	um	Spot	Position	117	8	xxx
205.28399592458717	113.5243340013624	14.00624978507222	um	Spot	Position	118	8	xxx
204.91367036836462	112.10521065536582	13.745514161996446	um	Spot	Position	119	8	xxx
204.24379946181145	110.15845632846109	15.236686273914405	um	Spot	Position	120	8	xxx
203.29251779329158	108.4419651971758	14.292660776040485	um	Spot	Position	121	8	xxx
200.86723464608878	105.37943603513871	12.682886112032694	um	Spot	Position	122	8	xxx
200.03065357420274	102.63977730013401	11.651855717152102	um	Spot	Position	123	8	xxx
200.21147471863313	102.52407439236529	12.511712263394342	um	Spot	Position	124	8	xxx
198.1865673263423	104.77452846948646	16.530726775100646	um	Spot	Position	125	8	xxx
196.83072351229654	102.75421896995903	18.675386808704392	um	Spot	Position	126	8	xxx
198.1498283881301	104.18623281102583	16.919586878359173	um	Spot	Position	127	8	xxx
199.41824528164958	104.56307927140236	4.67885433071803	um	Spot	Position	128	8	xxx
247.71298815488527	155.25161369690127	6.796480657728475	um	Spot	Position	152	9	xxx
246.84641941294942	159.95861541149893	6.836244003913976	um	Spot	Position	153	9	xxx
243.09871134847089	165.444985765789	5.1315675673870516	um	Spot	Position	154	9	xxx
236.42545603276582	168.51634719436962	3.4440585206740035	um	Spot	Position	155	9	xxx
236.57535156452718	168.5358986506695	2.1807922105836877	um	Spot	Position	156	9	xxx
152.63319014124465	128.96632223601281	4.948194435052765	um	Spot	Position	179	10	xxx
155.70085899127585	128.137027759885	3.2972064333071733	um	Spot	Position	180	10	xxx
158.06183301374594	132.25656281405088	2.9735098236581745	um	Spot	Position	181	10	xxx
164.02672498948934	140.94660853267376	5.058291232385196	um	Spot	Position	182	10	xxx
171.237542957293	139.10763333064847	11.429028588871788	um	Spot	Position	183	10	xxx
178.3096794393637	131.61856522534038	18.771466555163475	um	Spot	Position	184	10	xxx
181.4180457057771	133.05937003033188	28.05933758288001	um	Spot	Position	185	10	xxx
181.38028744616213	132.50232731900206	26.724226582099142	um	Spot	Position	186	10	xxx
179.77284000924507	132.695938925534	25.91463480284763	um	Spot	Position	187	10	xxx
180.19936843396573	128.30426247969882	20.956995404127348	um	Spot	Position	188	10	xxx
179.99295951201438	128.19886470016743	18.03992400403225	um	Spot	Position	189	10	xxx
181.83685196885082	130.62959610279302	17.95734030039304	um	Spot	Position	190	10	xxx
187.26416043482743	129.49238268422948	16.88328268337931	um	Spot	Position	191	10	xxx
193.32154679712806	120.24338807949502	13.081956748479099	um	Spot	Position	192	10	xxx
196.42467379317844	110.43069597834548	14.868784132026807	um	Spot	Position	193	10	xxx
195.81220560683045	107.18496905046361	13.257546437881283	um	Spot	Position	194	10	xxx
191.17321008408945	109.65869582823291	13.204649160762697	um	Spot	Position	195	10	xxx
186.3673650261791	117.66453560637879	20.445901158424515	um	Spot	Position	196	10	xxx
190.67356907111534	117.90793659633783	20.230133564142125	um	Spot	Position	197	10	xxx
190.77559108431956	117.40727260148407	18.691449954435562	um	Spot	Position	198	10	xxx
186.0395806798041	115.97916647740685	11.235113156207483	um	Spot	Position	199	10	xxx
183.0994565433806	111.87272698532617	0.9873736727339502	um	Spot	Position	200	10	xxx
136.98199404129485	101.8640609942888	3.3831677303142387	um	Spot	Position	219	11	xxx
130.57153465065346	108.18894621451678	9.12720340466197	um	Spot	Position	220	11	xxx
132.8320564722411	113.0942566097243	12.384862787472205	um	Spot	Position	221	11	xxx
133.74530909370407	114.48255556219253	11.586222579009538	um	Spot	Position	222	11	xxx
139.97592335332487	115.39404459230663	8.877937456922778	um	Spot	Position	223	11	xxx
140.46005394237514	116.2527143484854	7.913623773912459	um	Spot	Position	224	11	xxx
147.09347126610365	120.45287552482924	6.089805476099469	um	Spot	Position	225	11	xxx
146.84187575518592	118.49558063878825	4.1183015672793255	um	Spot	Position	226	11	xxx
146.70441519122727	119.33688776719991	3.874500384297875	um	Spot	Position	227	11	xxx
150.94044325710226	127.60753716809016	3.8299945192594773	um	Spot	Position	228	11	xxx
150.7608311871817	127.4571842229444	2.964415761724854	um	Spot	Position	229	11	xxx
357.21871645190924	168.78798658138595	43.16581581878605	um	Spot	Position	1	12	xxx
356.61096315717947	168.1746550419006	42.25132983616058	um	Spot	Position	2	12	xxx
349.4976808883058	173.37568739710545	40.32906912885866	um	Spot	Position	3	12	xxx
349.47457926269493	173.47681688142515	40.11496121299331	um	Spot	Position	4	12	xxx
352.4961549833271	182.0257176824525	30.396045591831637	um	Spot	Position	5	12	xxx
352.5608309076376	181.69062981874362	30.71081206486286	um	Spot	Position	6	12	xxx
353.117142438014	171.71526366560738	38.38613451578926	um	Spot	Position	7	12	xxx
352.9199806355253	169.41221275295013	39.00416106668436	um	Spot	Position	8	12	xxx
356.38588970374786	160.82457007337825	46.3725708330425	um	Spot	Position	9	12	xxx
356.3531061749193	160.90746813919458	46.2745353200744	um	Spot	Position	10	12	xxx
357.46915759185435	161.9273710727374	44.61094960642991	um	Spot	Position	11	12	xxx
352.6234890081724	160.07891656549413	40.59839131807101	um	Spot	Position	12	12	xxx
347.2056804290423	151.56047920778664	36.349718612890165	um	Spot	Position	13	12	xxx
343.94674308421156	148.61050078536013	31.11328995790965	um	Spot	Position	14	12	xxx
346.18883196555345	146.9707870749819	26.796071128671205	um	Spot	Position	15	12	xxx
352.99734784908486	146.60941043022433	23.73807587703207	um	Spot	Position	16	12	xxx
353.28988606613285	148.6143081442499	23.029424653447776	um	Spot	Position	17	12	xxx
355.9834787571138	159.4096693359206	26.179845265007344	um	Spot	Position	18	12	xxx
356.2950233634859	159.3330403590281	26.279968670173165	um	Spot	Position	19	12	xxx
354.1784046477261	157.96309798554327	25.745735880340398	um	Spot	Position	20	12	xxx
355.29905569184416	158.6965207906708	28.31623478182714	um	Spot	Position	21	12	xxx
357.4724697829691	159.73283858573402	27.274477918368433	um	Spot	Position	22	12	xxx
361.17959619356225	160.09234014785014	29.448325184644002	um	Spot	Position	23	12	xxx
361.3792842780993	160.11224975312982	29.580942912287984	um	Spot	Position	24	12	xxx
364.06258521073755	162.51405434754193	37.06058135080694	um	Spot	Position	25	12	xxx
364.6541306353897	160.57872388448996	37.010204296217346	um	Spot	Position	26	12	xxx
364.71524422452984	160.94056753953444	37.083986868990735	um	Spot	Position	27	12	xxx
369.3688887781734	175.86323930869221	40.77332355428201	um	Spot	Position	28	12	xxx
372.544779993869	173.37569518744024	41.92133180101011	um	Spot	Position	29	12	xxx
379.1876796095881	167.47372776650118	39.165679506539085	um	Spot	Position	30	12	xxx
379.21112339148925	167.1254333253145	39.71348300491711	um	Spot	Position	31	12	xxx
385.79472414307145	167.49304667378235	41.124001457152396	um	Spot	Position	32	12	xxx
397.1935434001451	169.38467434552243	41.85877851310056	um	Spot	Position	33	12	xxx
398.7958417403795	167.46270561647452	42.736797932361334	um	Spot	Position	34	12	xxx
397.969494092183	167.4060270620331	43.03159165139852	um	Spot	Position	35	12	xxx
395.1200905710773	167.58003211284375	41.85677063837226	um	Spot	Position	36	12	xxx
395.31718343578376	167.52356821464073	42.85674077725396	um	Spot	Position	37	12	xxx
395.6769849508073	168.02192815453765	43.19265808896805	um	Spot	Position	38	12	xxx
398.14194905529	178.76052774216444	49.215923755351426	um	Spot	Position	39	12	xxx
398.8585898408745	181.09692818903116	51.96400088690942	um	Spot	Position	40	12	xxx
397.4594580943902	187.4180956556414	49.734720630698924	um	Spot	Position	41	12	xxx
396.4824566932712	187.22567186494243	49.13603527918389	um	Spot	Position	42	12	xxx
388.73336794514495	188.79156108441913	46.42676457734195	um	Spot	Position	43	12	xxx
383.8946215403284	189.34440287996978	41.25413842168785	um	Spot	Position	44	12	xxx
384.4233931029693	193.12646904605307	38.48135710252486	um	Spot	Position	45	12	xxx
390.52042043798315	202.7838559284466	39.52922791841788	um	Spot	Position	46	12	xxx
399.4899282280125	207.4920278822124	43.58152886402796	um	Spot	Position	47	12	xxx
397.8313547865385	207.46392991230232	44.79755081149199	um	Spot	Position	48	12	xxx
390.551831960027	207.12220422256047	56.85658593835187	um	Spot	Position	49	12	xxx
387.52537563093114	206.55513115551207	59.28415966858462	um	Spot	Position	50	12	xxx
382.04697173164425	199.70712406000487	68.84219277771365	um	Spot	Position	51	12	xxx
379.2879651667675	200.06115079517937	69.32097434495078	um	Spot	Position	52	12	xxx
375.36224512048904	197.61712484659398	72.88129630775927	um	Spot	Position	53	12	xxx
370.222107737746	192.1669820041196	74.77732134943257	um	Spot	Position	54	12	xxx
358.91852245895865	184.02944739500802	73.43435764803652	um	Spot	Position	55	12	xxx
358.9621362903589	184.2885351394426	73.18388995472573	um	Spot	Position	56	12	xxx
361.2644857724146	185.26866784144917	62.31767805985345	um	Spot	Position	57	12	xxx
364.6682653080269	187.11288514129393	45.56862346344412	um	Spot	Position	58	12	xxx
364.18564387010093	190.26934106124497	45.13618179126327	um	Spot	Position	59	12	xxx
362.7016684181581	205.18704005343238	41.100949247566085	um	Spot	Position	60	12	xxx
363.88701922391317	211.86242340418283	36.24448029724044	um	Spot	Position	61	12	xxx
362.96500928900474	212.90753523392942	37.686732460639305	um	Spot	Position	62	12	xxx
362.02565591256405	212.09597741562305	36.79851264614938	um	Spot	Position	63	12	xxx
361.6988217407916	211.8963492006406	36.74317376132925	um	Spot	Position	64	12	xxx
363.2218240150483	202.76617194106305	33.1371130285136	um	Spot	Position	65	12	xxx
362.4022971212006	203.31865697607293	33.61474750718319	um	Spot	Position	66	12	xxx
359.89490926934064	207.75896325064716	32.78574178152742	um	Spot	Position	67	12	xxx
362.18068614773716	214.99344716440197	31.209991381661858	um	Spot	Position	68	12	xxx
364.0317941750998	220.84713008046245	29.939196942170117	um	Spot	Position	69	12	xxx
363.9727149648879	220.7359432782191	29.962098796513445	um	Spot	Position	70	12	xxx
366.8452383035868	219.64544747709076	32.9516542080873	um	Spot	Position	71	12	xxx
366.56399151358283	219.77346621907282	32.68550002638029	um	Spot	Position	72	12	xxx
359.29700022898476	218.9852433357949	38.771234228251956	um	Spot	Position	73	12	xxx
354.8213519100211	218.9140022179051	41.691544318150605	um	Spot	Position	74	12	xxx
355.05048294856624	217.6317489094611	41.707811120820395	um	Spot	Position	75	12	xxx
355.403975667005	216.84272139322917	41.79243114778672	um	Spot	Position	76	12	xxx
355.86759669843195	215.718206262927	44.34455232180164	um	Spot	Position	77	12	xxx
357.16028119532314	212.84544446046277	50.4716804868688	um	Spot	Position	78	12	xxx
361.0149335830016	209.3526308088038	59.421172340561	um	Spot	Position	79	12	xxx
366.42001616458714	203.27051174576647	62.26662749597646	um	Spot	Position	80	12	xxx
367.1571413608637	197.7279055245363	68.07149956150877	um	Spot	Position	81	12	xxx
366.59790781362875	190.0892748677548	75.47659660829694	um	Spot	Position	82	12	xxx
370.9605858412039	188.4062545232999	77.09090668016182	um	Spot	Position	83	12	xxx
374.25098861912664	183.918218234865	78.91361372104575	um	Spot	Position	84	12	xxx
373.71453211356254	174.3692379240173	79.51224719883982	um	Spot	Position	85	12	xxx
373.6247749573493	172.81021732135133	79.5569368859927	um	Spot	Position	86	12	xxx
370.68162602226846	167.13913174044603	83.23803256821891	um	Spot	Position	87	12	xxx
363.8917727167428	154.40345261415203	93.46674815541706	um	Spot	Position	88	12	xxx
361.2316346905547	152.66069128211458	92.90918584704494	um	Spot	Position	89	12	xxx
357.43904675342156	150.51369160230888	91.2440361117386	um	Spot	Position	90	12	xxx
356.96894178301136	150.66331746176326	91.78069330085779	um	Spot	Position	91	12	xxx
361.60747619804533	199.54486033574975	96.35716145790973	um	Spot	Position	108	13	xxx
359.284958378193	202.63896870166042	91.55111138878853	um	Spot	Position	109	13	xxx
360.40637707977424	204.64597353794647	89.01155027251896	um	Spot	Position	110	13	xxx
368.92851186993687	210.50455561629352	78.36278162288956	um	Spot	Position	111	13	xxx
369.3924179138702	210.607279668324	78.13904720829301	um	Spot	Position	112	13	xxx
373.5151571093973	212.49346013274211	68.20778736085072	um	Spot	Position	113	13	xxx
374.6972619063432	213.95356558398046	65.51237489377716	um	Spot	Position	114	13	xxx
376.9732760575361	217.0826339610782	59.95570490295051	um	Spot	Position	115	13	xxx
380.269096971332	216.0249647787967	53.22542784769305	um	Spot	Position	116	13	xxx
380.07990266348395	216.02434724761696	53.79756143999419	um	Spot	Position	117	13	xxx
378.3168540942842	214.71176920565136	53.7456722194587	um	Spot	Position	118	13	xxx
372.45744535669724	215.45094693392548	54.95432270442907	um	Spot	Position	119	13	xxx
372.7217514915099	215.41155417351447	55.1389481645719	um	Spot	Position	120	13	xxx
377.4773894323728	213.74867116653962	63.801504224063834	um	Spot	Position	121	13	xxx
383.5066011499111	206.5016019554469	67.6406343511568	um	Spot	Position	122	13	xxx
386.1022611636397	202.4526366228212	65.48213991489308	um	Spot	Position	123	13	xxx
385.9443403798262	202.28405950952904	68.36435908282532	um	Spot	Position	124	13	xxx
383.3858073331945	205.18566140666553	74.52679605054337	um	Spot	Position	125	13	xxx
381.9894595638078	205.20065481522872	72.77129929691536	um	Spot	Position	126	13	xxx
381.6120352135695	202.27056592014358	72.50350815291583	um	Spot	Position	127	13	xxx
383.4747556119777	202.99729218425267	73.31262681251187	um	Spot	Position	128	13	xxx
382.29554604868883	203.07182660293344	73.19811189605109	um	Spot	Position	129	13	xxx
370.4532769207973	206.9867436645706	69.70793092254777	um	Spot	Position	130	13	xxx
367.70141887910955	211.71709167516363	66.3345618687331	um	Spot	Position	131	13	xxx
369.2309317293451	213.7149164762998	65.32909624329805	um	Spot	Position	132	13	xxx
372.04177591272787	216.95760718746538	63.64666480936796	um	Spot	Position	133	13	xxx
370.0290136111447	221.3907030363949	62.74058046947222	um	Spot	Position	134	13	xxx
366.15295217768625	235.30967763429086	64.54027089367372	um	Spot	Position	135	13	xxx
368.9895250503211	235.9799331193204	63.870955025935054	um	Spot	Position	136	13	xxx
372.0163344998037	236.70691989767704	63.18265660534163	um	Spot	Position	137	13	xxx
372.357888368037	236.94073791896324	62.53417364748929	um	Spot	Position	138	13	xxx
380.2101703709706	234.89318431516352	57.76266231185008	um	Spot	Position	139	13	xxx
382.52740753244285	238.58398539176315	61.7480973156918	um	Spot	Position	140	13	xxx
384.88701475729766	238.42417504148278	61.3251945127111	um	Spot	Position	141	13	xxx
384.18954785077904	237.82054065444893	61.27526481731286	um	Spot	Position	142	13	xxx
380.56904035925817	238.8650494717123	56.90777027843164	um	Spot	Position	143	13	xxx
383.2286053589308	237.30317765266395	52.185926936420884	um	Spot	Position	144	13	xxx
383.8045520609566	237.54048241448012	51.642899989761155	um	Spot	Position	145	13	xxx
390.7614813303561	241.39823722093632	51.925066808078455	um	Spot	Position	146	13	xxx
404.1198763414906	248.2748411745366	49.34544957238404	um	Spot	Position	147	13	xxx
409.57940209073587	246.73095275087954	47.93289984029692	um	Spot	Position	153	14	xxx
404.2730049646745	245.56231933061602	44.338277390269305	um	Spot	Position	154	14	xxx
399.2505775704033	245.19162809437617	41.81118562556606	um	Spot	Position	155	14	xxx
394.3733839526677	241.50147304473714	43.38848883291063	um	Spot	Position	156	14	xxx
396.9935038853075	241.61571528634877	48.14427974692035	um	Spot	Position	157	14	xxx
392.08003961792815	233.94098174010188	51.94611437658688	um	Spot	Position	158	14	xxx
392.80202698940025	233.84966079978457	55.68833602228322	um	Spot	Position	159	14	xxx
394.00532326222987	232.8613773578661	54.91559428855598	um	Spot	Position	160	14	xxx
398.7854171514218	228.04034912726803	49.10072235525323	um	Spot	Position	161	14	xxx
403.82153784059517	224.66189785406382	36.72929725557135	um	Spot	Position	162	14	xxx
400.0942133851201	222.8968835041107	38.14444220509817	um	Spot	Position	163	14	xxx
395.69648222214033	223.23615219031018	42.48124829245472	um	Spot	Position	164	14	xxx
393.47317888025947	216.35290070715675	50.33614056847052	um	Spot	Position	165	14	xxx
386.86006924289023	216.88308527321894	53.797080861991496	um	Spot	Position	166	14	xxx
379.187677348153	215.0199116976372	57.87449244854897	um	Spot	Position	167	14	xxx
374.01440759282286	215.3701672517557	54.70446682042209	um	Spot	Position	168	14	xxx
369.1584218121978	214.6686309951904	53.87157004025499	um	Spot	Position	169	14	xxx
367.6268805055869	210.61934768541752	55.833322547255605	um	Spot	Position	170	14	xxx
372.06658844729657	201.1930117742088	58.45667198348051	um	Spot	Position	171	14	xxx
368.7324992152803	201.59490206857666	59.48397756204478	um	Spot	Position	172	14	xxx
363.1137588240379	197.3457671445369	58.61680389514201	um	Spot	Position	173	14	xxx
357.5553059620879	195.69553108590074	52.04815493227418	um	Spot	Position	174	14	xxx
357.8331476898034	196.18701121688898	52.13230784586747	um	Spot	Position	175	14	xxx
362.8561975451199	202.3053104211166	49.535680481305846	um	Spot	Position	176	14	xxx
367.5234181014259	205.17534316796443	51.58770770465084	um	Spot	Position	177	14	xxx
382.48063343131105	214.3730438723857	58.163915679413904	um	Spot	Position	178	14	xxx
390.89910024938087	214.95370260533215	63.775067141656336	um	Spot	Position	179	14	xxx
390.9003037715047	215.1600102183427	63.726635018335585	um	Spot	Position	180	14	xxx
393.98439453092976	219.8710103189476	64.32700131768173	um	Spot	Position	181	14	xxx
393.2762289157188	220.43604923519183	69.43001152002174	um	Spot	Position	182	14	xxx
389.76543440846075	219.33366429117652	72.4250188698306	um	Spot	Position	183	14	xxx
387.52977131717734	218.632503232778	75.24631087319061	um	Spot	Position	184	14	xxx
385.38452430824657	217.9916648475848	76.68161306663643	um	Spot	Position	185	14	xxx
382.929161482945	217.4885575657601	76.67692076116144	um	Spot	Position	186	14	xxx
378.94233781949606	211.51554132419227	75.07507255230881	um	Spot	Position	187	14	xxx
378.9013769451744	211.29257707960514	74.92704079224025	um	Spot	Position	188	14	xxx
375.57447060080034	203.0227608659017	70.50092953956442	um	Spot	Position	189	14	xxx
380.78879321385006	201.59366396848975	69.84501055756212	um	Spot	Position	190	14	xxx
394.6458710812937	194.7926773849443	70.50896580409167	um	Spot	Position	191	14	xxx
411.31266627293036	187.2046749413229	70.90735013126888	um	Spot	Position	192	14	xxx
411.5399523870266	182.3184194068211	76.65312764810481	um	Spot	Position	193	14	xxx
411.97211705717814	171.27777342818698	78.50108473315363	um	Spot	Position	194	14	xxx
262.3374820108361	324.7985997215758	98.81416488333633	um	Spot	Position	7	15	xxx
264.6134177241838	323.12460808783163	98.86131522385452	um	Spot	Position	8	15	xxx
265.47145043417237	326.2168287678014	97.88866276175304	um	Spot	Position	9	15	xxx
235.98621859674284	336.5360768535502	98.87396660574362	um	Spot	Position	26	16	xxx
237.17984551426255	334.10115344874225	90.98445469053968	um	Spot	Position	27	16	xxx
236.76157116405872	331.4665773586823	87.9037136273744	um	Spot	Position	28	16	xxx
235.4866525288812	324.5182155761998	88.80464006459884	um	Spot	Position	29	16	xxx
232.49564796896422	324.0327120785773	89.68598973378454	um	Spot	Position	30	16	xxx
225.21295922242996	319.9039735995865	88.87419877651303	um	Spot	Position	31	16	xxx
225.38764177256925	318.5009522713962	86.59350665995937	um	Spot	Position	32	16	xxx
227.78859796373803	316.8810535718972	84.52467407569533	um	Spot	Position	33	16	xxx
227.95893008361915	318.82499622485886	81.78515907735283	um	Spot	Position	34	16	xxx
229.08903180698073	319.7107807452079	82.28249300038341	um	Spot	Position	35	16	xxx
231.06780517080077	326.7973425264502	80.54932131693676	um	Spot	Position	36	16	xxx
232.1138500826406	337.9722675599723	82.76436469770007	um	Spot	Position	37	16	xxx
236.13900936408615	339.6276055185692	83.81741796383817	um	Spot	Position	38	16	xxx
238.02668208515922	336.5636124951824	86.10656227369728	um	Spot	Position	39	16	xxx
242.49172648008636	329.93994333497017	88.9195506747237	um	Spot	Position	40	16	xxx
247.43385261519427	328.3276825229365	91.39544674203951	um	Spot	Position	41	16	xxx
251.80104645894767	327.65047707974344	92.41300829843486	um	Spot	Position	42	16	xxx
251.49419642548227	322.39030378145054	91.14823660329671	um	Spot	Position	43	16	xxx
249.88474173268727	323.16378077282377	89.3080588729518	um	Spot	Position	44	16	xxx
238.4367679821531	322.55077850002215	80.63065824063068	um	Spot	Position	45	16	xxx
238.24117359228762	320.8966249534571	78.43033387996164	um	Spot	Position	46	16	xxx
236.4942887142275	319.37286127071195	71.96711862631345	um	Spot	Position	47	16	xxx
236.30577676916477	315.26920220318215	70.19957039960235	um	Spot	Position	48	16	xxx
230.1692862800695	308.7690164529598	65.12082673177454	um	Spot	Position	49	16	xxx
231.4614840976667	311.0241254864055	65.3005267335161	um	Spot	Position	50	16	xxx
230.42673803321506	311.2276803542959	62.565899585628536	um	Spot	Position	51	16	xxx
226.77902676680233	313.61483297641456	61.35595684794723	um	Spot	Position	52	16	xxx
216.7239782589169	315.1929990202899	54.66895551763825	um	Spot	Position	53	16	xxx
214.8438475774851	319.2771580243132	49.85019400626494	um	Spot	Position	54	16	xxx
221.7490188075779	321.5187424218467	49.125701314104944	um	Spot	Position	55	16	xxx
223.5943067216378	326.61814261469965	52.340147266257404	um	Spot	Position	56	16	xxx
228.43384021180472	340.18474001935135	60.977673027750456	um	Spot	Position	57	16	xxx
228.31860134424593	334.50104186158416	64.32032724012379	um	Spot	Position	58	16	xxx
228.60680802472393	334.4422397707718	64.20866827633397	um	Spot	Position	59	16	xxx
228.3434283823981	334.58166082019716	64.3753191456915	um	Spot	Position	60	16	xxx
227.11237694995233	332.734994051424	67.05584676834084	um	Spot	Position	61	16	xxx
227.0322475704799	333.0677999551984	68.74028140213225	um	Spot	Position	62	16	xxx
224.79644360440773	330.391913991339	73.97324691103182	um	Spot	Position	63	16	xxx
224.0082750507306	331.20428840083844	72.99659993449585	um	Spot	Position	64	16	xxx
223.82655827355688	337.2225837927035	74.80717069702276	um	Spot	Position	65	16	xxx
223.04525753900322	336.1403219910556	74.61679914764373	um	Spot	Position	66	16	xxx
222.64839761291844	334.283220438049	71.01307438366939	um	Spot	Position	67	16	xxx
226.2069028417318	327.3195342987055	61.78198890790567	um	Spot	Position	68	16	xxx
225.33864563275162	326.5902320934012	60.68312555099043	um	Spot	Position	69	16	xxx
221.58431239276058	328.56164051997996	51.508171770456876	um	Spot	Position	70	16	xxx
222.7650686680106	329.61207630458665	46.281332283265826	um	Spot	Position	71	16	xxx
220.50347091549327	328.7325088604849	43.30869910998052	um	Spot	Position	72	16	xxx
213.16714916948285	326.1219012299654	37.90940866936206	um	Spot	Position	73	16	xxx
200.13887889481705	324.2438803414081	27.951380136224792	um	Spot	Position	74	16	xxx
190.21217310533774	324.0403972880951	23.5942258080502	um	Spot	Position	75	16	xxx
187.34111529179214	320.1643800221007	26.88616290245598	um	Spot	Position	76	16	xxx
188.4569757654644	314.5353324209171	26.97695930270884	um	Spot	Position	77	16	xxx
187.594931375903	312.61620917640676	26.746613599622496	um	Spot	Position	78	16	xxx
187.0806213066301	311.53902034754185	27.050564855903435	um	Spot	Position	79	16	xxx
181.5384132751265	310.55691564014666	29.37370892294356	um	Spot	Position	80	16	xxx
164.4725484870163	307.53276605050627	36.5272589712356	um	Spot	Position	81	16	xxx
160.86733709269384	306.24320524140023	38.99584219743876	um	Spot	Position	82	16	xxx
156.0260364376778	307.318305077967	43.49347130667269	um	Spot	Position	83	16	xxx
150.61938441937076	315.17272112616683	43.68364440779362	um	Spot	Position	84	16	xxx
152.91238971652103	321.81120820081077	48.278838681390624	um	Spot	Position	85	16	xxx
150.65085225714913	324.1682252984108	50.23444477355149	um	Spot	Position	86	16	xxx
149.1125658150125	326.8387153264963	57.94475218819511	um	Spot	Position	87	16	xxx
146.35444243720082	329.4204644014587	57.08176757054061	um	Spot	Position	88	16	xxx
148.23621138338748	334.08428412647095	58.25968497509831	um	Spot	Position	89	16	xxx
153.06845857574075	334.07232325740245	62.973350004719244	um	Spot	Position	90	16	xxx
156.46601965440414	338.7554734966088	64.62238859855775	um	Spot	Position	91	16	xxx
165.92827736673922	351.8235252464149	69.28003564558415	um	Spot	Position	92	16	xxx
169.06262495967647	347.7655383094524	73.04918685659196	um	Spot	Position	93	16	xxx
176.7173604655145	342.4189483119107	84.15838722076779	um	Spot	Position	94	16	xxx
176.2892872784917	341.4921638142658	89.36284556276368	um	Spot	Position	95	16	xxx
171.647710904954	339.6358903543293	93.4251683557797	um	Spot	Position	96	16	xxx
168.12684870067469	331.96017498608387	99.19295006154898	um	Spot	Position	98	17	xxx
174.6062452536091	333.13032297317284	92.524667253046	um	Spot	Position	99	17	xxx
177.60962500231776	330.78256397913356	95.595229412835	um	Spot	Position	100	17	xxx
176.41182011535952	333.70708291017405	99.72212073458894	um	Spot	Position	101	17	xxx
179.59289748930746	336.3933031182639	96.70042583769786	um	Spot	Position	104	18	xxx
180.32189955402944	336.15469676505035	97.83144120853134	um	Spot	Position	105	18	xxx
162.7620623951614	240.213898191165	95.25887369967643	um	Spot	Position	148	19	xxx
162.2415335267707	235.1022556897832	91.25302347904899	um	Spot	Position	149	19	xxx
164.39847276249756	229.09925578777236	91.1109416281603	um	Spot	Position	150	19	xxx
162.29103756020132	224.6825114763822	94.02724388816316	um	Spot	Position	151	19	xxx
160.27850919487136	223.377944671005	94.27412710947425	um	Spot	Position	152	19	xxx
151.47146249478126	225.6312198090341	90.42700737327453	um	Spot	Position	153	19	xxx
134.7428756576847	229.91121401117735	83.11957745138406	um	Spot	Position	154	19	xxx
123.684237303481	227.10103358750965	80.11882788661846	um	Spot	Position	155	19	xxx
125.96015921450515	227.46471046247538	81.26220892959277	um	Spot	Position	156	19	xxx
137.43509230637744	233.9534137270007	90.19577075215184	um	Spot	Position	157	19	xxx
139.28984238380454	234.9149681205138	89.52397483415616	um	Spot	Position	158	19	xxx
145.38388813772207	234.32942852782207	87.03868046392687	um	Spot	Position	159	19	xxx
155.66287752365486	234.75813588588636	91.19483512101735	um	Spot	Position	160	19	xxx
168.53933590089824	232.42914095514334	93.19061930535372	um	Spot	Position	161	19	xxx
171.42316598115747	232.923641956102	98.06363560742666	um	Spot	Position	162	19	xxx
172.0014961718618	239.31915745648564	97.6232883747721	um	Spot	Position	163	19	xxx
169.9678334507499	237.89489377169002	97.70761957744847	um	Spot	Position	164	19	xxx
154.6185697496461	227.14512752437378	98.34411738737192	um	Spot	Position	165	19	xxx
160.5609163085347	202.7940028545463	98.93218918585445	um	Spot	Position	174	20	xxx
163.29536424734727	197.82863705673893	95.81696208482555	um	Spot	Position	175	20	xxx
162.85280121037198	196.61969732708909	96.72145559662114	um	Spot	Position	176	20	xxx
157.42904985899384	195.3343804578643	99.80811817786609	um	Spot	Position	177	20	xxx
372.9076599892993	327.922628889669	25.537240417502503	um	Spot	Position	1	21	xxx
378.1698967504426	330.9127569926149	27.57163257458873	um	Spot	Position	2	21	xxx
377.9777124858798	332.12277196258583	27.942464325077772	um	Spot	Position	3	21	xxx
382.21706591699115	335.4020894036575	26.699432280717172	um	Spot	Position	4	21	xxx
382.514966384001	335.9035092979682	29.410755803168588	um	Spot	Position	5	21	xxx
383.1741247997867	336.2248880799342	30.525058117273446	um	Spot	Position	6	21	xxx
390.0547757335099	340.2639332536885	31.717918914421446	um	Spot	Position	7	21	xxx
396.09926542972306	347.03494252641445	33.829648215739375	um	Spot	Position	8	21	xxx
403.76592558044155	354.5605333147192	30.54588700212029	um	Spot	Position	9	21	xxx
404.506616969087	354.59313768471463	31.063043179395823	um	Spot	Position	10	21	xxx
403.869088238051	354.62878818334906	30.820496761059076	um	Spot	Position	11	21	xxx
403.47413352702205	354.27668896186674	30.681062329127524	um	Spot	Position	12	21	xxx
402.0896166741804	354.3098004001928	32.597748371551944	um	Spot	Position	13	21	xxx
401.00195604480734	352.70319982867676	41.43646208891235	um	Spot	Position	14	21	xxx
392.6385741169425	353.5426815458095	46.13494431532172	um	Spot	Position	15	21	xxx
390.79769816947027	354.5515075113081	46.34941625959172	um	Spot	Position	16	21	xxx
391.2973843899034	355.4332234280385	46.77535657831899	um	Spot	Position	17	21	xxx
399.6199847361551	370.5103335480801	53.331992005823324	um	Spot	Position	18	21	xxx
400.14433306367425	367.66587182866164	55.329056436807114	um	Spot	Position	19	21	xxx
403.1699158553218	364.2497988205145	65.42412008161513	um	Spot	Position	20	21	xxx
401.320050753209	364.66354762352387	64.89413490709525	um	Spot	Position	21	21	xxx
402.86311549759523	373.06363134038736	66.20530974357146	um	Spot	Position	22	21	xxx
404.0531971028448	371.33483401683566	68.70992646097699	um	Spot	Position	23	21	xxx
405.611676847665	373.6808422165533	68.67785335424927	um	Spot	Position	24	21	xxx
408.7137486755189	373.9449054971119	62.346365406663345	um	Spot	Position	25	21	xxx
411.4888981616808	375.4966274441958	64.40917169197415	um	Spot	Position	26	21	xxx
410.65832352796804	398.90294091990074	73.89953618537916	um	Spot	Position	32	22	xxx
411.5641729397053	398.82695346453914	72.0364360092715	um	Spot	Position	33	22	xxx
409.7710042410371	396.6811126692725	81.50331025655713	um	Spot	Position	40	23	xxx
410.1408099802139	396.89553527571366	81.6138511332478	um	Spot	Position	41	23	xxx
407.39924762888876	397.0436537325812	87.40285181305451	um	Spot	Position	42	23	xxx
406.9839300686879	394.9772471261633	87.7462848761317	um	Spot	Position	43	23	xxx
406.8598564276429	396.1769169166882	86.0810854576876	um	Spot	Position	44	23	xxx
411.56649626992794	403.7484587547119	83.44420588163936	um	Spot	Position	45	23	xxx
408.4014458947153	400.29329257064586	12.98340568040873	um	Spot	Position	106	24	xxx
407.96261004964083	405.4812150392393	7.528779970925468	um	Spot	Position	107	24	xxx
369.749385946328	409.24837969413176	18.860442720071	um	Spot	Position	144	25	xxx
370.6267175784263	403.9381508074879	13.379561321942916	um	Spot	Position	145	25	xxx
371.7228765495323	403.7236209081268	14.938368937221195	um	Spot	Position	146	25	xxx
371.8590198803019	405.7070549660536	15.122729928396023	um	Spot	Position	147	25	xxx
373.9033203613385	408.0567860995026	14.381322457190045	um	Spot	Position	148	25	xxx
374.30149958054625	411.1248480462993	13.756463391672595	um	Spot	Position	149	25	xxx
191.62784716420816	375.734656463806	93.39332871492235	um	Spot	Position	1	26	xxx
175.61110027453577	380.8086204260147	90.07497311061141	um	Spot	Position	9	27	xxx
164.92814880300384	384.0786500520926	79.35190677455165	um	Spot	Position	10	27	xxx
164.33262773284673	388.99173338535707	81.334721694466	um	Spot	Position	11	27	xxx
164.04409688137693	396.10594883195876	79.77519491160247	um	Spot	Position	12	27	xxx
164.02336760781333	397.4233488444653	79.5014723127999	um	Spot	Position	13	27	xxx
162.8757868932222	405.82158274675265	79.9664472898112	um	Spot	Position	14	27	xxx
42.37778778429989	76.02028840011995	92.39057879135186	um	Spot	Position	8	28	xxx
49.059921790602985	80.18362566834216	85.02586850496347	um	Spot	Position	9	28	xxx
54.754348559784376	87.59090178264717	78.69528464709147	um	Spot	Position	10	28	xxx
57.29179413954549	85.07356391895355	74.55944714599644	um	Spot	Position	11	28	xxx
57.72658156574374	84.43696138635772	75.55137722540427	um	Spot	Position	12	28	xxx
56.386452248545524	88.66549333382902	77.5926650083264	um	Spot	Position	13	28	xxx
53.42609593613266	103.00583830455238	85.81605395711397	um	Spot	Position	14	28	xxx
59.183919233297004	104.89645538294111	81.99708642075673	um	Spot	Position	15	28	xxx
69.89102923801725	104.11859034478788	78.17483535635697	um	Spot	Position	16	28	xxx
72.64359393215197	100.92468166486805	69.8206719115049	um	Spot	Position	17	28	xxx
73.46479706782009	94.73295139492987	63.43747540213663	um	Spot	Position	18	28	xxx
72.67821934156014	92.16231824226918	61.99529190560993	um	Spot	Position	19	28	xxx
70.13150442387328	90.8181241350676	61.864911259998074	um	Spot	Position	20	28	xxx
70.66676065764484	91.103575806393	61.57399283379941	um	Spot	Position	21	28	xxx
82.8243553083745	97.51832764304578	54.827562931248735	um	Spot	Position	22	28	xxx
82.72374118163332	97.63734713880842	55.01381234513449	um	Spot	Position	23	28	xxx
86.04287074520613	105.13109432755212	60.87311718344415	um	Spot	Position	24	28	xxx
88.9195827388232	110.15596084577406	68.48352253863276	um	Spot	Position	25	28	xxx
90.6225015357817	114.5630700082256	73.88545699715702	um	Spot	Position	26	28	xxx
92.31114244332814	124.76788815539638	80.11489660034584	um	Spot	Position	27	28	xxx
92.1171743793043	134.8348448201969	84.30463008218469	um	Spot	Position	28	28	xxx
93.49461227195546	134.16716871702462	80.96561322136098	um	Spot	Position	29	28	xxx
91.07305437748381	139.6216941074623	78.72234117982158	um	Spot	Position	30	28	xxx
84.24151129639708	138.74901480746362	72.09136119332206	um	Spot	Position	31	28	xxx
85.35326049415987	138.5068388037749	71.18768611484298	um	Spot	Position	32	28	xxx
89.04589334065835	139.48898390008384	65.24897573334057	um	Spot	Position	33	28	xxx
97.69001367476469	133.06133579946473	64.136443073003	um	Spot	Position	34	28	xxx
97.0586429427096	133.48205862415455	63.67897258661719	um	Spot	Position	35	28	xxx
99.88833853373178	140.30303844427672	61.166739734991594	um	Spot	Position	36	28	xxx
104.20472499433944	152.66869493909041	56.33473569252128	um	Spot	Position	37	28	xxx
110.42802349067412	151.599189665175	55.950328662154085	um	Spot	Position	38	28	xxx
110.3947495007617	151.58815643828143	55.82841598108198	um	Spot	Position	39	28	xxx
107.10192362920452	149.25649667597742	50.58682847239734	um	Spot	Position	40	28	xxx
103.4915445371475	145.385177371387	44.29235553747404	um	Spot	Position	41	28	xxx
105.6193173583178	143.14096316260472	42.987544942696466	um	Spot	Position	42	28	xxx
104.66523083293599	142.26924383031928	38.904566146597745	um	Spot	Position	43	28	xxx
104.66557479012293	142.2641812666471	38.899039430005885	um	Spot	Position	44	28	xxx
108.94885122919861	145.16315313401688	38.24796752202822	um	Spot	Position	45	28	xxx
111.46355105716296	149.0757121272525	45.28570886751962	um	Spot	Position	46	28	xxx
113.04077032648958	153.93967269898283	47.760915032247894	um	Spot	Position	47	28	xxx
116.17818076352994	153.93092501730632	46.02988766435158	um	Spot	Position	48	28	xxx
128.761194086976	155.37142246972485	42.98470558794812	um	Spot	Position	49	28	xxx
128.73648617962732	155.3416316564803	43.0194322032265	um	Spot	Position	50	28	xxx
123.14195584164047	154.57647841648446	46.94677431634364	um	Spot	Position	51	28	xxx
119.9749794558672	151.1379824250228	48.069435488927134	um	Spot	Position	52	28	xxx
116.5934075126304	154.46982258737262	45.83736588163597	um	Spot	Position	53	28	xxx
114.58484163945612	154.17096193591266	39.9346565052059	um	Spot	Position	54	28	xxx
121.65054032233554	153.90420749883268	37.91721712269468	um	Spot	Position	55	28	xxx
128.71048454608888	148.87232080564291	37.06996202284397	um	Spot	Position	56	28	xxx
129.0365492788136	149.0473475259247	37.23280889409475	um	Spot	Position	57	28	xxx
144.15766563669803	157.16413887899083	44.78476481439187	um	Spot	Position	58	28	xxx
144.65756180684505	159.06716069567554	45.7144995851124	um	Spot	Position	59	28	xxx
142.7943915816601	163.37472915642476	47.7948129559915	um	Spot	Position	60	28	xxx
141.2632803990989	166.8782080560195	47.426144294310305	um	Spot	Position	61	28	xxx
133.3981627851661	178.21691044470072	46.67884934120267	um	Spot	Position	62	28	xxx
135.22299589833096	183.46960982687375	41.51691928050849	um	Spot	Position	63	28	xxx
136.05772675655476	184.97807851987574	39.842452550800886	um	Spot	Position	64	28	xxx
138.74391841020463	189.05936709469606	34.851624587389516	um	Spot	Position	65	28	xxx
146.0435775771034	199.4793282205124	22.704276726263643	um	Spot	Position	66	28	xxx
150.24499430495788	195.95759967799498	22.97698674115553	um	Spot	Position	67	28	xxx
146.66656630300997	192.0361295202094	22.66057678074314	um	Spot	Position	68	28	xxx
149.89132320150435	188.9018242267203	21.775723303046618	um	Spot	Position	69	28	xxx
152.75214923751798	189.41921102150016	19.382935649220695	um	Spot	Position	70	28	xxx
150.39441298669874	190.54406606893616	18.9178884117911	um	Spot	Position	71	28	xxx
148.04288061490556	190.98211679355185	18.658697440410073	um	Spot	Position	72	28	xxx
144.0845514806711	197.13696434569854	23.022209499174945	um	Spot	Position	73	28	xxx
142.56979064478872	195.80979170464136	21.720557535435212	um	Spot	Position	74	28	xxx
143.11242743134915	196.24654133636867	23.7793128324017	um	Spot	Position	75	28	xxx
147.79376919358015	200.01439184205194	41.54024867125924	um	Spot	Position	76	28	xxx
150.1015440066757	198.41925924409009	39.42629709023681	um	Spot	Position	77	28	xxx
150.025316205244	196.16737645770002	39.215625255959154	um	Spot	Position	78	28	xxx
152.19325838230125	197.4943894748573	37.4791675173273	um	Spot	Position	79	28	xxx
153.97730020726922	198.67876472248457	35.933200481569116	um	Spot	Position	80	28	xxx
158.42489530598192	198.33600133827323	33.29402348916491	um	Spot	Position	81	28	xxx
158.43315166151925	193.45737522865906	33.488730722051955	um	Spot	Position	82	28	xxx
154.31953396545592	183.1601922166635	31.842391070612276	um	Spot	Position	83	28	xxx
154.89387931750764	179.43667931158086	31.480070158153953	um	Spot	Position	84	28	xxx
154.46679218122893	179.1816523204392	31.805046156978527	um	Spot	Position	85	28	xxx
140.2911807140055	174.77375629412074	35.84513024564494	um	Spot	Position	86	28	xxx
139.81803710369147	174.5996671348462	35.977232049310096	um	Spot	Position	87	28	xxx
136.61214776137408	173.57707993999017	32.10950073327057	um	Spot	Position	88	28	xxx
127.63234859179002	169.30609695113458	30.172471680442136	um	Spot	Position	89	28	xxx
127.65185008338221	169.3210789698037	30.32218211013502	um	Spot	Position	90	28	xxx
125.76416087408086	173.0443743290962	35.239256963249204	um	Spot	Position	91	28	xxx
123.71139665752337	167.6314494968529	39.77409083991721	um	Spot	Position	92	28	xxx
124.13131460528925	159.42548670975637	36.0192821318898	um	Spot	Position	93	28	xxx
120.24153712912599	150.80935813883033	28.461134284557197	um	Spot	Position	94	28	xxx
117.98884012245253	150.82971575404738	29.275735872334103	um	Spot	Position	95	28	xxx
111.37888295589283	147.7033683024393	22.441776926325044	um	Spot	Position	96	28	xxx
111.6150692906077	147.7856597817099	22.78947349714034	um	Spot	Position	97	28	xxx
111.88916723221368	151.75074324473465	25.902196171640465	um	Spot	Position	98	28	xxx
112.78467599879798	150.46562432163168	25.625278393289246	um	Spot	Position	99	28	xxx
116.49248412120585	144.34151042549092	28.110606038074817	um	Spot	Position	100	28	xxx
120.71132591401866	137.14420156469313	31.358224268088875	um	Spot	Position	101	28	xxx
119.20726549313464	139.2430765989818	31.644366657566458	um	Spot	Position	102	28	xxx
120.32949595504184	137.52497723515916	32.45818385498911	um	Spot	Position	103	28	xxx
118.10406104417167	135.22941448610365	33.41924371289495	um	Spot	Position	104	28	xxx
116.94053168714723	124.92794367368018	33.46671801604508	um	Spot	Position	105	28	xxx
110.38041156274298	114.78242422502026	34.73715490190179	um	Spot	Position	106	28	xxx
105.07808003890098	106.78094393664645	35.80964323920898	um	Spot	Position	107	28	xxx
105.38280383682115	101.90231579937031	34.73750889462163	um	Spot	Position	108	28	xxx
105.87481747948107	105.3351916256797	28.54062506665794	um	Spot	Position	109	28	xxx
107.37428493073504	110.82423880977791	15.835947282891551	um	Spot	Position	110	28	xxx
102.98436012230697	115.34110488547586	4.160891065673402	um	Spot	Position	111	28	xxx
103.85154975544393	115.70156114251724	5.2281219959055365	um	Spot	Position	112	28	xxx
115.35868599599007	121.24531996734214	6.631945244516807	um	Spot	Position	113	28	xxx
119.31014748669595	127.92460655377701	11.199102027174277	um	Spot	Position	114	28	xxx
124.0613027701499	129.30445066606708	19.538521468804948	um	Spot	Position	115	28	xxx
122.77373898147326	131.03476517269914	21.30206848220046	um	Spot	Position	116	28	xxx
123.9068969805746	130.07140643391372	21.204467168126346	um	Spot	Position	117	28	xxx
130.63612486912416	123.4276770923338	20.86246041667661	um	Spot	Position	118	28	xxx
137.68683824436627	117.174865325872	20.781077228937093	um	Spot	Position	119	28	xxx
137.62327370872316	120.69853270669061	26.357837686195236	um	Spot	Position	120	28	xxx
140.62580054311482	122.12295963580299	30.899858039795966	um	Spot	Position	121	28	xxx
143.8145427638077	124.46474524934163	31.07128426654559	um	Spot	Position	122	28	xxx
144.05748514134945	125.03757413710329	30.367349288652832	um	Spot	Position	123	28	xxx
144.56727528221697	124.20358774646898	32.55849191247286	um	Spot	Position	124	28	xxx
141.38177293421705	125.11350204045618	33.96581370153386	um	Spot	Position	125	28	xxx
141.51056638446775	125.07351230940876	34.01141332485361	um	Spot	Position	126	28	xxx
147.73107067912784	124.20642080833461	38.81441555268868	um	Spot	Position	127	28	xxx
149.5475308187229	127.91231856988693	39.79012983455972	um	Spot	Position	128	28	xxx
151.20186453380512	139.42003936772107	40.86541069947027	um	Spot	Position	129	28	xxx
151.08484833068323	139.00513087774732	40.85442524607973	um	Spot	Position	130	28	xxx
150.06326617450551	140.24738828671698	41.18342763490535	um	Spot	Position	131	28	xxx
151.54148254127827	142.24743282686404	43.0163187426969	um	Spot	Position	132	28	xxx
150.8471708875283	143.12599142537653	43.39836664608598	um	Spot	Position	133	28	xxx
152.16152380116705	142.69012740016046	41.54837638057941	um	Spot	Position	134	28	xxx
153.02232088436926	144.89405279557553	37.213531258519666	um	Spot	Position	135	28	xxx
150.18092868145118	148.76678751672645	38.555615380178274	um	Spot	Position	136	28	xxx
143.7144261901504	155.9357850493087	41.01356250761734	um	Spot	Position	137	28	xxx
134.07532282017362	169.78104053017606	44.68535355511964	um	Spot	Position	138	28	xxx
131.18441984350852	168.95956428370823	49.647784336923614	um	Spot	Position	139	28	xxx
129.97511866486573	161.83147777030888	53.075297624800875	um	Spot	Position	140	28	xxx
130.65291783523236	156.7225207136765	49.6375274457701	um	Spot	Position	141	28	xxx
131.74495531311712	153.59799047623125	50.05449717018691	um	Spot	Position	142	28	xxx
138.03483411188398	143.9734369678348	49.241350001805166	um	Spot	Position	143	28	xxx
138.34613525053382	143.9987381917035	48.725439871630655	um	Spot	Position	144	28	xxx
139.2983343977273	144.04251998049932	47.154961730572765	um	Spot	Position	145	28	xxx
148.48172818531546	146.4127830066772	40.70206334712164	um	Spot	Position	146	28	xxx
160.95103559878032	148.03720554302788	30.76203871359089	um	Spot	Position	147	28	xxx
166.05801877791328	156.44157598781865	22.358634968739565	um	Spot	Position	148	28	xxx
167.0160469401898	160.48853056008778	21.350640048001004	um	Spot	Position	149	28	xxx
170.96781020750637	163.2506467484359	20.281584728122926	um	Spot	Position	150	28	xxx
174.57683843628234	166.02479281912426	24.72647684331093	um	Spot	Position	151	28	xxx
175.50172292424332	166.63735047247178	27.583328294386398	um	Spot	Position	152	28	xxx
183.43411662134054	170.81541259936017	25.824816023032934	um	Spot	Position	153	28	xxx
193.79959196039735	176.09723294428414	22.843113580030984	um	Spot	Position	154	28	xxx
193.44146693120916	178.7404676093305	20.813499192743915	um	Spot	Position	155	28	xxx
188.47699378721214	177.78081579945294	17.39166871458874	um	Spot	Position	156	28	xxx
188.6675214906823	176.6489172768748	19.14823303026995	um	Spot	Position	157	28	xxx
187.8906647417594	169.8400607391016	20.7395347533211	um	Spot	Position	158	28	xxx
190.56401726910013	164.28242645629837	19.063368042257725	um	Spot	Position	159	28	xxx
191.24027935464593	163.0540112970687	18.74964200841665	um	Spot	Position	160	28	xxx
192.99478450184867	159.86424288691086	18.33048538982585	um	Spot	Position	161	28	xxx
202.1434543119245	153.7658028521115	19.260649450273068	um	Spot	Position	162	28	xxx
203.13739697006878	156.7416380488629	26.039298375670285	um	Spot	Position	163	28	xxx
200.69442178024877	155.44026516785567	25.96253720141422	um	Spot	Position	164	28	xxx
199.84581813405805	156.26796125804367	27.07437325690381	um	Spot	Position	165	28	xxx
193.91416307621614	161.56509511617372	33.343521589655296	um	Spot	Position	166	28	xxx
185.7801068169359	165.7449738337064	39.59841503650104	um	Spot	Position	167	28	xxx
186.99952037376187	166.60803785377104	40.2564431169699	um	Spot	Position	168	28	xxx
193.61489489885378	166.39712947660777	37.51415098721475	um	Spot	Position	169	28	xxx
196.73927036041263	166.07012705789103	43.490677360760024	um	Spot	Position	170	28	xxx
197.1106624840006	165.6559763197097	44.98932768345643	um	Spot	Position	171	28	xxx
200.65223980809327	160.3649101013486	61.75735523266566	um	Spot	Position	172	28	xxx
200.52616530243628	160.6855255283399	61.50063241975791	um	Spot	Position	173	28	xxx
200.46776735643584	159.32652984354405	60.859118255465006	um	Spot	Position	174	28	xxx
200.5865775293024	159.9995702154756	61.18227032663362	um	Spot	Position	175	28	xxx
197.14320292677553	162.3126991182915	62.85494698139908	um	Spot	Position	176	28	xxx
197.25983982468793	164.7714968728679	67.56377977804807	um	Spot	Position	177	28	xxx
199.1983125963022	160.64103897157523	73.49344577652691	um	Spot	Position	178	28	xxx
207.48269890035314	158.03765409487752	77.25556240938522	um	Spot	Position	179	28	xxx
207.46644363517757	158.03997125438693	77.23328136257888	um	Spot	Position	180	28	xxx
205.05706886876223	153.53961447671074	76.14055072180828	um	Spot	Position	181	28	xxx
204.84384264661057	153.62154742931426	73.74305584855622	um	Spot	Position	182	28	xxx
205.89845966058454	159.4532606112683	68.72389421840005	um	Spot	Position	183	28	xxx
205.18786595347765	160.40792555254694	65.26637915408352	um	Spot	Position	184	28	xxx
204.65998042861676	157.4497027950112	62.092512596248845	um	Spot	Position	185	28	xxx
200.66244304764786	154.95499366417548	63.31414289663485	um	Spot	Position	186	28	xxx
201.50187107774872	152.9932700332365	65.77646861771906	um	Spot	Position	187	28	xxx
203.10977366331042	144.9493336168643	74.05167176612441	um	Spot	Position	188	28	xxx
206.12067603988686	142.1465959610738	81.60852289473729	um	Spot	Position	189	28	xxx
205.06649620449218	139.49836389350958	84.13249377588683	um	Spot	Position	190	28	xxx
205.51560721830677	139.65562180628393	84.0564856501119	um	Spot	Position	191	28	xxx
205.87683566144656	138.46089034940226	85.37618554196982	um	Spot	Position	192	28	xxx
204.63241137642834	136.2595618569604	90.372958821708	um	Spot	Position	193	28	xxx
205.08324865340464	134.24547358932057	93.92948651194494	um	Spot	Position	194	28	xxx
203.62811395473688	135.2508849798743	98.24166481157242	um	Spot	Position	195	28	xxx
202.97496641823147	130.73977076818014	96.0787004618201	um	Spot	Position	199	29	xxx
201.3746818564421	130.24731378196552	95.7011621473002	um	Spot	Position	200	29	xxx
191.01659044108573	127.14203821629626	93.13273953789513	um	Spot	Position	201	29	xxx
185.7802062429203	126.79968545507893	91.50159325508109	um	Spot	Position	202	29	xxx
177.7043738005807	123.85885836512307	84.35684811662998	um	Spot	Position	203	29	xxx
178.66491734059508	125.31964551197552	76.38021220866419	um	Spot	Position	204	29	xxx
181.45605994875913	129.77343474803155	64.97497916596947	um	Spot	Position	205	29	xxx
179.08054416659255	129.38819431396306	66.6441713686739	um	Spot	Position	206	29	xxx
163.872475365472	126.92188233646756	77.33035162964867	um	Spot	Position	207	29	xxx
150.22246811726484	123.69023505591669	80.32238575628837	um	Spot	Position	208	29	xxx
145.70706625030402	123.29746414364043	80.07452322863844	um	Spot	Position	209	29	xxx
141.12711493366353	123.82640999309251	78.4351191734509	um	Spot	Position	210	29	xxx
136.3784535344417	122.89892560435459	82.54032513910981	um	Spot	Position	211	29	xxx
130.24035258216725	122.03255480823665	86.98340601934817	um	Spot	Position	212	29	xxx
129.8502508567549	121.62019990154795	86.57933267046424	um	Spot	Position	213	29	xxx
119.35268848592307	110.52380870433491	75.7057966003117	um	Spot	Position	214	29	xxx
112.50064655584069	110.93649180814774	75.33411550700147	um	Spot	Position	215	29	xxx
102.85479229341465	111.73843904207507	77.13846081257478	um	Spot	Position	216	29	xxx
104.15478289259319	110.66158621940342	77.86654521530718	um	Spot	Position	217	29	xxx
104.95089340236308	106.47668627357999	86.27335563757524	um	Spot	Position	218	29	xxx
107.54007345583499	107.60468242770686	94.32797764395336	um	Spot	Position	219	29	xxx
110.79497933926324	112.88845829763602	98.66592278787945	um	Spot	Position	220	29	xxx
115.48666366469993	109.17868161676324	97.08949186254166	um	Spot	Position	223	30	xxx
124.19228954223075	108.58386279518724	95.76025105825977	um	Spot	Position	224	30	xxx
123.37573949129367	111.98800249846194	98.7508906015915	um	Spot	Position	225	30	xxx
125.45320603249014	112.48091036586955	96.96900446831576	um	Spot	Position	226	30	xxx
123.80018144211228	112.32033496437188	98.53108474912361	um	Spot	Position	227	30	xxx
106.53191397875035	129.1796025176047	99.56050026190641	um	Spot	Position	247	31	xxx
101.07836003317853	130.98364476177568	99.04308866544689	um	Spot	Position	248	31	xxx
93.70794571588668	130.73466281177795	99.52269519874174	um	Spot	Position	249	31	xxx
6.179612992247901	95.18569247129764	34.97624337630513	um	Spot	Position	12	32	xxx
11.869516714147125	93.01823489390523	37.81396009245876	um	Spot	Position	13	32	xxx
11.004872612462488	94.18816812947463	36.801786492584036	um	Spot	Position	14	32	xxx
11.509886872403776	93.51669579251758	37.57648154894578	um	Spot	Position	15	32	xxx
16.346445994464823	93.33269867880611	37.384743081493184	um	Spot	Position	16	32	xxx
16.264528929418326	93.46698264829207	37.52900249176539	um	Spot	Position	17	32	xxx
18.041042856456773	94.43039246489082	38.77393735557707	um	Spot	Position	18	32	xxx
25.464902901529037	96.04913052537177	42.59304828721966	um	Spot	Position	19	32	xxx
25.55730396088804	96.31582369826383	41.483334702916	um	Spot	Position	20	32	xxx
22.72769380606777	93.00022272347562	41.2953612815265	um	Spot	Position	21	32	xxx
12.619879697801178	91.06370321374575	45.02382954095086	um	Spot	Position	22	32	xxx
5.2242786075632415	29.442011755014416	29.58588227706636	um	Spot	Position	53	33	xxx
7.288153761825186	36.38203837797924	27.949561903050764	um	Spot	Position	54	33	xxx
7.324897572640169	36.87526649037705	28.034194472260296	um	Spot	Position	55	33	xxx
13.506496040750786	45.01126359148791	27.089140219794967	um	Spot	Position	56	33	xxx
17.441164643743097	41.16543639697253	29.696111203859843	um	Spot	Position	57	33	xxx
19.02896256231268	42.39801377496519	31.559738784135785	um	Spot	Position	58	33	xxx
18.767440397192196	44.150377974270505	31.547913665999523	um	Spot	Position	59	33	xxx
18.57317808137282	45.082196821242256	31.639810716925673	um	Spot	Position	60	33	xxx
18.76611422513023	46.03877682209418	38.98746594647004	um	Spot	Position	61	33	xxx
21.24293104433488	42.72091422569123	43.514492275951284	um	Spot	Position	62	33	xxx
18.32342431708644	44.064111086427864	48.23317070474502	um	Spot	Position	63	33	xxx
19.032369085439733	43.924420465874924	49.7911442517867	um	Spot	Position	64	33	xxx
17.22935651503054	40.7799868440753	53.559575623750206	um	Spot	Position	65	33	xxx
16.897218797277574	40.52741589108228	54.22086671957891	um	Spot	Position	66	33	xxx
12.983425301987726	37.43791119033556	55.60767613160361	um	Spot	Position	67	33	xxx
3.3957914364844193	37.31763666877288	55.397028180030794	um	Spot	Position	68	33	xxx
1.8214195948147216	44.33104865389734	52.49950302148079	um	Spot	Position	69	33	xxx
0.6385502658200297	47.91566159031804	53.055319777290755	um	Spot	Position	70	33	xxx
6.015763511126162	81.59616852273348	79.0840190663121	um	Spot	Position	76	34	xxx
5.901006036994106	81.6995600560154	79.04139176499339	um	Spot	Position	77	34	xxx
2.61118374289587	91.81668126815399	77.24591764256004	um	Spot	Position	78	34	xxx
0.20045970274630964	85.6686289491307	88.8242328103155	um	Spot	Position	83	35	xxx
8.381647844763958	84.79559138836382	87.50948836414784	um	Spot	Position	84	35	xxx
8.28237633660324	85.8530401038118	89.24157418653921	um	Spot	Position	85	35	xxx
7.853862499321831	83.59272832771778	97.46857651049639	um	Spot	Position	86	35	xxx
7.353379562239447	84.39037923440038	95.12908150394836	um	Spot	Position	87	35	xxx
7.565288720350834	83.87730845851382	90.0765991175851	um	Spot	Position	88	35	xxx
5.2495821731392835	86.7665071599514	88.84902307706713	um	Spot	Position	89	35	xxx
3.239173276125967	87.08523088665684	89.71808729677485	um	Spot	Position	90	35	xxx
3.4669083224607564	86.8297891642861	89.43410031142456	um	Spot	Position	91	35	xxx
8.91366053386738	85.83391271505617	77.2437172518214	um	Spot	Position	92	35	xxx
7.459986190982861	89.81246711898217	75.53064288359589	um	Spot	Position	93	35	xxx
7.6296380813872045	94.02187646996742	67.61230140294028	um	Spot	Position	94	35	xxx
12.325060087549286	97.1658841576058	61.09677388126272	um	Spot	Position	95	35	xxx
14.519100743715025	92.05344434797229	55.781906399318814	um	Spot	Position	96	35	xxx
16.021828991710123	88.94919068684221	51.919833508772435	um	Spot	Position	97	35	xxx
14.847381554777881	86.57907414802298	51.94749985564331	um	Spot	Position	98	35	xxx
14.370409918490873	80.01777391368475	59.00862238346154	um	Spot	Position	99	35	xxx
13.66825472422205	76.48786446670216	68.82272441622307	um	Spot	Position	100	35	xxx
15.121814971099033	79.46225986948826	68.46320043770208	um	Spot	Position	101	35	xxx
11.793386365257577	77.73190296352989	68.03724500914694	um	Spot	Position	102	35	xxx
14.154222253982738	77.66006356376673	66.63394459123182	um	Spot	Position	103	35	xxx
15.577489700253906	75.1038090958745	61.208806962251856	um	Spot	Position	104	35	xxx
16.98239245847362	66.6059986796359	53.836675304516326	um	Spot	Position	105	35	xxx
16.2973902503499	63.95774401361041	53.19412944851484	um	Spot	Position	106	35	xxx
16.447287441909562	59.73855079683571	56.4720475459352	um	Spot	Position	107	35	xxx
15.165427310889754	55.37797442491204	61.57343629975212	um	Spot	Position	108	35	xxx
13.878044948754585	56.36743093302722	59.97530677854629	um	Spot	Position	109	35	xxx
13.642222088608458	57.16943462353941	60.403016894812026	um	Spot	Position	110	35	xxx
13.577906446873113	60.562485812936366	70.74652046400162	um	Spot	Position	111	35	xxx
10.701090641773094	70.00059649302266	77.2140307927328	um	Spot	Position	112	35	xxx
9.041919089664468	78.3802300409127	82.05635339881219	um	Spot	Position	113	35	xxx
5.766984075140339	80.0153683326749	78.33014575254015	um	Spot	Position	114	35	xxx
4.135041771700691	81.91039777164079	76.90806781389763	um	Spot	Position	115	35	xxx
1.4657623921019498	81.18820438582506	76.34607136247631	um	Spot	Position	116	35	xxx
8.342445897032011	60.47916860158117	54.15394598012941	um	Spot	Position	123	36	xxx
9.39728823593606	62.53023196821121	50.09920435741652	um	Spot	Position	124	36	xxx
6.986338330203175	63.107336697839216	46.64832958349503	um	Spot	Position	125	36	xxx
10.552792788161824	64.25936804448173	41.143751253835916	um	Spot	Position	126	36	xxx
8.875465520913732	61.00194667017868	41.25994189335748	um	Spot	Position	127	36	xxx
8.781374896052926	62.3535869274121	40.77534240845248	um	Spot	Position	128	36	xxx
8.826400001126041	62.35420283921857	40.780733710103405	um	Spot	Position	129	36	xxx
16.628976660046966	58.26822625193822	40.596379245629	um	Spot	Position	130	36	xxx
31.38912801467	49.52166807896633	40.58964652565602	um	Spot	Position	131	36	xxx
28.71842141726079	49.79615137991295	39.21178013574183	um	Spot	Position	132	36	xxx
27.83227159114052	47.628730564952555	40.99377552065313	um	Spot	Position	133	36	xxx
27.824201945040333	45.18070429126223	47.1023819875915	um	Spot	Position	134	36	xxx
31.30678770454219	35.16475568446021	50.7923080659644	um	Spot	Position	135	36	xxx
32.13014443474112	35.4146304110687	50.163448261122376	um	Spot	Position	136	36	xxx
32.71886042651366	35.82045956793425	48.59841843526535	um	Spot	Position	137	36	xxx
33.94746829888662	39.24663929462478	45.17904610300197	um	Spot	Position	138	36	xxx
36.643981507750894	34.954750362228616	44.40350449961338	um	Spot	Position	139	36	xxx
38.35423492333436	27.633629832712636	38.28626550379862	um	Spot	Position	140	36	xxx
37.78955131629049	27.72903245422514	38.02374458689017	um	Spot	Position	141	36	xxx
35.999071462377344	29.793698928517514	37.852974761463315	um	Spot	Position	142	36	xxx
34.2522332430492	33.945441794708486	38.00353324205668	um	Spot	Position	143	36	xxx
39.45402049286063	40.33058194525624	37.435127057996525	um	Spot	Position	144	36	xxx
36.68460020201408	41.61304603133285	35.05230355447834	um	Spot	Position	145	36	xxx
35.679773298696105	40.82179097814845	33.28698555517896	um	Spot	Position	146	36	xxx
39.25557928483741	42.301755597889276	23.320127088496047	um	Spot	Position	147	36	xxx
46.969255733428085	45.910530690265645	19.490396007108018	um	Spot	Position	148	36	xxx
47.40921228828641	47.137831022666255	13.619605583091072	um	Spot	Position	149	36	xxx
47.349928493241634	47.77385520256804	10.173382608054887	um	Spot	Position	150	36	xxx
48.511583489638234	47.503223166814024	9.333352905917108	um	Spot	Position	151	36	xxx
55.83239097543947	51.55415234396075	10.891014139277434	um	Spot	Position	152	36	xxx
63.013033555900996	52.41249171401316	12.858133975667926	um	Spot	Position	153	36	xxx
62.841054779930325	52.64910986887465	13.36631858120694	um	Spot	Position	154	36	xxx
56.91351721409994	48.29719557287994	14.298570014878402	um	Spot	Position	155	36	xxx
58.01282798348504	46.52033717789306	15.283337729951343	um	Spot	Position	156	36	xxx
63.18673342221852	38.216652050782116	20.75415099022948	um	Spot	Position	157	36	xxx
62.55351022348146	33.398430008176035	22.209136011576533	um	Spot	Position	158	36	xxx
61.62155089001957	33.23636239480884	22.10648679243194	um	Spot	Position	159	36	xxx
61.25158993464212	36.94809829462068	15.443053342256047	um	Spot	Position	160	36	xxx
57.658442997048404	41.01267608441622	14.793240390983192	um	Spot	Position	161	36	xxx
56.991357420818794	41.347397281388226	14.609786560924022	um	Spot	Position	162	36	xxx
57.08322258969066	41.737893843420146	12.526795016606597	um	Spot	Position	163	36	xxx
55.92758208965637	46.149338479128346	11.73991298350736	um	Spot	Position	164	36	xxx
51.442675521373225	52.75244834780557	6.154352048583088	um	Spot	Position	165	36	xxx
48.82826957198534	54.359727000310684	5.992383252951841	um	Spot	Position	166	36	xxx
50.36764407723034	53.03746158402214	11.059619211470274	um	Spot	Position	167	36	xxx
55.19943801016163	53.45790221862821	16.32106130432351	um	Spot	Position	168	36	xxx
56.98287370159738	49.5672540890937	24.895117146740596	um	Spot	Position	169	36	xxx
59.64715742088294	49.91313556568199	30.114968561647117	um	Spot	Position	170	36	xxx
59.33988557903944	53.48299407744759	36.85930380608909	um	Spot	Position	171	36	xxx
57.897174167853215	61.81286077442768	50.60721836305896	um	Spot	Position	172	36	xxx
52.36127879324521	67.39989072546686	55.348161738767196	um	Spot	Position	173	36	xxx
51.882444774828954	67.93346458351786	55.12412606189683	um	Spot	Position	174	36	xxx
41.79967470287358	80.38058542725221	48.00971986601852	um	Spot	Position	175	36	xxx
36.710058198353956	87.13234047945906	41.44744128678296	um	Spot	Position	176	36	xxx
38.65252752585422	86.93141543330707	40.26827922363686	um	Spot	Position	177	36	xxx
39.89278728251065	90.34633939399018	39.88647928236421	um	Spot	Position	178	36	xxx
38.61231789586026	97.39216815424065	44.01308555015384	um	Spot	Position	179	36	xxx
38.77552882048303	96.5985566062839	43.58132339534239	um	Spot	Position	180	36	xxx
38.69521907993646	97.26551769301432	43.66540798487845	um	Spot	Position	181	36	xxx
38.73400418710381	96.79099092587774	43.495855470068655	um	Spot	Position	182	36	xxx
44.02955765903149	93.29629482727479	44.98041761093963	um	Spot	Position	183	36	xxx
44.43373836305039	93.70966040594946	43.271031849168885	um	Spot	Position	184	36	xxx
47.22717205959166	95.06402205763392	35.744221321374766	um	Spot	Position	185	36	xxx
54.08992650002973	93.5431172616154	26.34154921380736	um	Spot	Position	186	36	xxx
54.21914003432884	94.75577839929299	26.860944620497655	um	Spot	Position	187	36	xxx
50.737743386925246	104.34318156566385	34.72855925079244	um	Spot	Position	188	36	xxx
50.312357532334936	106.6903642785487	40.42240592025439	um	Spot	Position	189	36	xxx
51.161113672657855	106.74098377434865	40.09495824969299	um	Spot	Position	190	36	xxx
54.27667400368486	98.66741115515954	41.367356000031606	um	Spot	Position	191	36	xxx
54.16378672777606	102.04065182922136	37.97239117132809	um	Spot	Position	192	36	xxx
49.567590853183816	109.47757443868896	36.05804772965653	um	Spot	Position	193	36	xxx
40.857310014633725	124.02007839133468	32.927255920531024	um	Spot	Position	194	36	xxx
37.2392595886575	120.77524053095905	30.37967661803596	um	Spot	Position	195	36	xxx
35.12003378408442	119.99703687134219	30.571546263497844	um	Spot	Position	196	36	xxx
32.56038525378515	115.70966952681778	30.21631729343591	um	Spot	Position	197	36	xxx
34.667810412457975	113.02290853858605	36.24589182569022	um	Spot	Position	198	36	xxx
39.74554515145881	113.63708535675464	40.93554234802009	um	Spot	Position	199	36	xxx
42.87190032644334	117.77848459408719	51.056065718087716	um	Spot	Position	200	36	xxx
41.93412424635566	120.4463385329692	49.55999814082526	um	Spot	Position	201	36	xxx
41.77810789540329	120.39406472198849	50.03152983842561	um	Spot	Position	202	36	xxx
37.300945589599	115.52125594070307	54.9414676723083	um	Spot	Position	203	36	xxx
33.071780907848606	106.17870596742557	63.31983939967195	um	Spot	Position	204	36	xxx
26.32569989584202	98.22489491059791	69.6743344254108	um	Spot	Position	205	36	xxx
27.23137048137697	96.58001246556054	67.16038851908765	um	Spot	Position	206	36	xxx
24.056811366409313	95.22806954155028	68.56807805120506	um	Spot	Position	207	36	xxx
25.240808488199796	89.78011081232316	71.1254405068184	um	Spot	Position	208	36	xxx
25.33620138449346	85.52745337649964	74.29266138612165	um	Spot	Position	209	36	xxx
24.202616045891123	79.36959351803758	72.93418381013109	um	Spot	Position	210	36	xxx
22.812593345032145	73.57976266985703	74.06856731410016	um	Spot	Position	211	36	xxx
28.44030201768887	65.57755875127681	76.96076371251945	um	Spot	Position	212	36	xxx
32.087515378920195	58.568090295762474	74.82758533597631	um	Spot	Position	213	36	xxx
32.39994053751583	59.13842960878351	74.42406814619629	um	Spot	Position	214	36	xxx
37.30845208570019	55.35046319541596	76.31547364409035	um	Spot	Position	215	36	xxx
44.50053629918691	49.83443130065359	79.06430861027617	um	Spot	Position	216	36	xxx
49.42209105684151	49.56653678421225	74.55434937715815	um	Spot	Position	217	36	xxx
49.421986078937714	48.69221498654889	76.64076834970082	um	Spot	Position	218	36	xxx
41.652296233995564	42.202493516978905	81.6897814964923	um	Spot	Position	219	36	xxx
41.944599098418045	40.70647168529146	83.54678246929448	um	Spot	Position	220	36	xxx
49.14891210196397	37.53857792813707	88.84307224313615	um	Spot	Position	221	36	xxx
59.08674191992785	31.28930408601763	93.30729204089941	um	Spot	Position	222	36	xxx
50.59958155533144	5.931495654110479	97.31113907276273	um	Spot	Position	235	37	xxx
50.939203535476786	1.097209320237262	93.92409344541537	um	Spot	Position	236	37	xxx
51.011460753419534	3.864860142781664	95.8707926753266	um	Spot	Position	237	37	xxx
408.1070318865192	286.0946051092879	84.42749498868201	um	Spot	Position	20	38	xxx
403.87691992169334	287.5272407045611	84.60827203540757	um	Spot	Position	21	38	xxx
403.39454990950645	288.22292286707363	84.73382910709817	um	Spot	Position	22	38	xxx
402.607937908005	284.4205492579699	87.96543937014748	um	Spot	Position	23	38	xxx
395.0732165803266	277.05467225428765	93.43758400602893	um	Spot	Position	24	38	xxx
390.41259608103724	270.3342043029974	97.22859445666731	um	Spot	Position	25	38	xxx
388.7107939026243	271.35263963539415	98.93416700840538	um	Spot	Position	26	38	xxx
348.2249754436217	219.94238452737775	98.32029168575438	um	Spot	Position	45	39	xxx
345.50133868407414	208.58435959172556	90.0340130422831	um	Spot	Position	46	39	xxx
346.27562331303926	208.73821183548222	88.53261993963818	um	Spot	Position	47	39	xxx
345.43031625204713	208.3919671718462	85.6182139162792	um	Spot	Position	48	39	xxx
341.11564085075383	211.46198995959523	80.71444123986169	um	Spot	Position	49	39	xxx
342.44522692806	213.03349016004472	73.23950143026424	um	Spot	Position	50	39	xxx
347.6863670693479	211.59016389242154	62.240352367577515	um	Spot	Position	51	39	xxx
347.2875730241212	210.7355391612916	60.05928781047749	um	Spot	Position	52	39	xxx
348.39822218164375	201.4359955515377	51.14976013438363	um	Spot	Position	53	39	xxx
348.8587559680471	199.2900999079088	54.621214827973105	um	Spot	Position	54	39	xxx
348.0310985706563	200.44469835461712	53.29311731366036	um	Spot	Position	55	39	xxx
348.1912019038998	199.67715170119067	53.70014855651202	um	Spot	Position	56	39	xxx
348.2411206775464	199.62604928767846	53.7172941138606	um	Spot	Position	57	39	xxx
352.0198080705308	200.2458724727152	62.32598320468214	um	Spot	Position	58	39	xxx
351.3129166202723	199.9381154934401	62.482786469865715	um	Spot	Position	59	39	xxx
343.3475482438941	202.01779332919912	59.64446555883737	um	Spot	Position	60	39	xxx
340.4261330915288	202.9407873950614	58.59885189916868	um	Spot	Position	61	39	xxx
342.0956440046422	204.8212832535571	54.910091338487035	um	Spot	Position	62	39	xxx
342.7958261675251	205.66256715065043	53.072040175081	um	Spot	Position	63	39	xxx
343.83563249359486	207.10602923800502	52.86297032962633	um	Spot	Position	64	39	xxx
349.5365178867924	208.07521709019218	51.84912914847582	um	Spot	Position	65	39	xxx
350.16662815595254	213.08569286960315	50.86502430050239	um	Spot	Position	66	39	xxx
349.72314516258183	225.862142300848	46.124930398520036	um	Spot	Position	67	39	xxx
351.258154352405	231.85136824014472	35.73469761619545	um	Spot	Position	68	39	xxx
350.19741272741504	231.69593903625764	35.52803776138581	um	Spot	Position	69	39	xxx
347.4401645072743	225.70577158764243	31.087590950756145	um	Spot	Position	70	39	xxx
342.2032767705627	224.63746189791698	26.518194411671324	um	Spot	Position	71	39	xxx
342.67944492108165	222.9220864698055	25.012868844872354	um	Spot	Position	72	39	xxx
348.7141667036021	213.27960052530187	18.202723193997656	um	Spot	Position	73	39	xxx
347.35024143516057	210.68478504585846	12.550798702763082	um	Spot	Position	74	39	xxx
348.4534468083476	211.28831085289005	11.995571123050333	um	Spot	Position	75	39	xxx
349.1401339274557	210.4728811005967	12.747683866220608	um	Spot	Position	76	39	xxx
359.901411221988	206.53261133412704	16.713401721514717	um	Spot	Position	77	39	xxx
364.06931016171256	199.25339390259472	17.3720575103735	um	Spot	Position	78	39	xxx
362.1413054688596	198.25072602047092	13.261944226749455	um	Spot	Position	79	39	xxx
361.59906394627035	196.6547539578029	11.579502387877845	um	Spot	Position	80	39	xxx
360.7533410549121	191.90464205345734	1.1532748838949605	um	Spot	Position	81	39	xxx
360.0627460939179	191.92327672179565	5.381805617418002	um	Spot	Position	84	40	xxx
362.39514677991144	191.6336221046091	6.514417618200103	um	Spot	Position	85	40	xxx
375.37034962918403	192.37196229376352	13.99897769333702	um	Spot	Position	86	40	xxx
380.78388328474364	195.61010964240774	14.803823672410658	um	Spot	Position	87	40	xxx
393.7251421377532	202.193301708165	16.91933583162818	um	Spot	Position	88	40	xxx
404.67670792349645	199.08442439767992	16.566343909195627	um	Spot	Position	89	40	xxx
408.31649668658844	205.5623410739232	95.87435898831994	um	Spot	Position	146	41	xxx
392.03364538046077	211.3165267366986	93.13447394742734	um	Spot	Position	147	41	xxx
388.6339077813055	209.2528676610591	95.69496427981433	um	Spot	Position	148	41	xxx
381.49595311235475	209.2271238834832	92.39659659497961	um	Spot	Position	149	41	xxx
369.59265536866116	209.290271273588	83.07749406155187	um	Spot	Position	150	41	xxx
361.8512279984483	205.12272904925126	73.27973147340954	um	Spot	Position	151	41	xxx
357.75405021927077	198.09553048711004	67.71418359943011	um	Spot	Position	152	41	xxx
357.08261692170294	197.4922751624922	67.48858996789001	um	Spot	Position	153	41	xxx
355.8261624646301	199.69140697957417	66.68465027040143	um	Spot	Position	154	41	xxx
355.7969052085	200.0515132977768	66.23005114182686	um	Spot	Position	155	41	xxx
356.3816794155787	205.10805260337204	65.16154621028882	um	Spot	Position	156	41	xxx
353.46739201862783	209.6361575014131	65.33323738686707	um	Spot	Position	157	41	xxx
353.6863699802562	209.4403182777512	65.79839422139688	um	Spot	Position	158	41	xxx
357.1776912511418	214.66417086893983	66.46811771491193	um	Spot	Position	159	41	xxx
359.36659337484605	222.41483975954665	74.11705064358425	um	Spot	Position	160	41	xxx
359.3601756662145	222.1255713000218	72.95856571628418	um	Spot	Position	161	41	xxx
362.2085914335583	227.2379809710888	65.92731843240252	um	Spot	Position	162	41	xxx
363.9241301024075	226.48084261224537	63.02470532120345	um	Spot	Position	163	41	xxx
365.1702765288925	222.0923971462079	62.31359707618604	um	Spot	Position	164	41	xxx
366.5562996298425	214.88514953877686	61.81620402059101	um	Spot	Position	165	41	xxx
370.34245074725385	209.69492838118592	67.39130088842907	um	Spot	Position	166	41	xxx
373.18681929764506	205.8298590849178	71.35708959298796	um	Spot	Position	167	41	xxx
380.85114469950776	194.9526696028219	81.40446973036934	um	Spot	Position	168	41	xxx
389.4699866619011	182.7208328493345	92.70315252365648	um	Spot	Position	169	41	xxx
166.93181727738647	281.3691149424468	87.52890052012279	um	Spot	Position	1	42	xxx
166.93181727738647	281.3691149424468	87.52890052012279	um	Spot	Position	2	42	xxx
167.4081835293462	276.5818795501458	89.91787358542585	um	Spot	Position	3	42	xxx
172.43704479318146	264.4542996167795	91.94755600344689	um	Spot	Position	4	42	xxx
173.63350806579822	255.2173761056893	94.11706054520205	um	Spot	Position	5	42	xxx
176.5115445769359	252.01613014469822	95.93952302505409	um	Spot	Position	6	42	xxx
180.26620155099755	244.20020726908297	93.02906707832602	um	Spot	Position	7	42	xxx
182.26799587278663	238.27529859022957	97.72202698082951	um	Spot	Position	8	42	xxx
206.4752677982759	180.0073264657707	90.77845523601644	um	Spot	Position	35	43	xxx
207.88601629933876	179.5114715396224	90.3595567244165	um	Spot	Position	36	43	xxx
211.50713743430524	178.15969477537774	90.64537667666127	um	Spot	Position	37	43	xxx
214.20385719565246	180.79815802372573	88.49421142194016	um	Spot	Position	38	43	xxx
213.77436444266763	181.71040170661175	88.44629301897449	um	Spot	Position	39	43	xxx
204.17113293065728	189.11109293721302	92.1350903920486	um	Spot	Position	40	43	xxx
203.85534048995808	188.92888453242932	91.73490871863682	um	Spot	Position	41	43	xxx
201.69260651309673	190.33475832136614	91.93539819919543	um	Spot	Position	42	43	xxx
201.74060004418288	191.29767469161618	92.80312962819816	um	Spot	Position	43	43	xxx
201.53443004744423	192.0070162080952	93.36727912676518	um	Spot	Position	44	43	xxx
209.8401695824838	255.49761039444618	98.92665091077404	um	Spot	Position	75	44	xxx
213.3584680952176	252.90424969643865	96.86116149708246	um	Spot	Position	76	44	xxx
211.36813458024127	247.2608843045921	97.71779185707348	um	Spot	Position	77	44	xxx
210.51167007499762	238.04602529594624	99.18132769012014	um	Spot	Position	78	44	xxx
207.26451855963296	222.93498111518363	96.22912480246663	um	Spot	Position	79	44	xxx
207.42162070859638	222.31466979918156	99.34586842182807	um	Spot	Position	80	44	xxx
193.77331821882643	214.70285763269837	97.56763562530836	um	Spot	Position	91	45	xxx
193.8725250135816	214.83161393589282	97.59769152059717	um	Spot	Position	92	45	xxx
199.0525697357751	214.42294531860267	99.34240475402038	um	Spot	Position	93	45	xxx
192.46841484880457	232.58654108819553	99.98716135089204	um	Spot	Position	108	46	xxx
192.18815610329784	233.42271731413126	95.15569869558485	um	Spot	Position	109	46	xxx
195.31670297900732	236.16488128106045	85.33005512049317	um	Spot	Position	110	46	xxx
198.4943421346564	244.25450630832455	85.14493255292452	um	Spot	Position	111	46	xxx
202.34913695482132	253.4720369972312	79.75899330700062	um	Spot	Position	112	46	xxx
200.88291016508683	251.3354664661845	76.68190167226668	um	Spot	Position	113	46	xxx
196.33694544909008	249.0978043745597	74.87551603601867	um	Spot	Position	114	46	xxx
197.1080749835877	251.02082260331812	71.10106634215781	um	Spot	Position	115	46	xxx
197.07798035704556	250.9930750588467	71.05199260746555	um	Spot	Position	116	46	xxx
195.29166720173203	247.54896462723016	68.53630006000274	um	Spot	Position	117	46	xxx
193.6279157979153	248.2789412670175	67.35449501385908	um	Spot	Position	118	46	xxx
188.46439862428062	251.66293347291278	58.41399076519572	um	Spot	Position	119	46	xxx
190.77744639881223	253.27304544015254	59.442008835331336	um	Spot	Position	120	46	xxx
193.47373337535356	253.4935472836344	62.569925324851035	um	Spot	Position	121	46	xxx
202.83011373820426	254.41021389549857	74.87291032828958	um	Spot	Position	122	46	xxx
201.5094822501554	254.8583553248203	74.66238112367081	um	Spot	Position	123	46	xxx
195.0749187890215	249.36406106747418	73.27644899534151	um	Spot	Position	124	46	xxx
195.3188515116128	241.15984081483526	69.25333468896645	um	Spot	Position	125	46	xxx
197.00520192939547	231.45956551174163	63.22086399005381	um	Spot	Position	126	46	xxx
197.76346690439118	232.2531142637475	63.1269058951979	um	Spot	Position	127	46	xxx
200.99250583304382	239.018084945844	63.772990949533906	um	Spot	Position	128	46	xxx
197.77713149079815	240.06910798479578	58.269214007023415	um	Spot	Position	129	46	xxx
188.39028392421764	239.637769093866	49.756117065520336	um	Spot	Position	130	46	xxx
175.24053320766646	239.6980130348724	37.48815125381694	um	Spot	Position	131	46	xxx
166.8256361918417	237.21127943625544	24.96015704796887	um	Spot	Position	132	46	xxx
159.25480146804327	231.66605468609097	13.201962745639342	um	Spot	Position	133	46	xxx
149.08015101935814	221.84282869728864	3.582967048555038	um	Spot	Position	136	47	xxx
152.58640239720387	216.29316857932682	12.147396550282542	um	Spot	Position	137	47	xxx
152.53722762881034	216.3707230174028	12.02794206352136	um	Spot	Position	138	47	xxx
152.76955036687636	225.16766708202258	8.20908545792972	um	Spot	Position	139	47	xxx
145.30260735802727	228.508590482607	6.720084718644242	um	Spot	Position	140	47	xxx
144.76974789756883	227.87045773369124	4.7838695896699885	um	Spot	Position	141	47	xxx
146.71458584951355	229.58310782644045	0.3310807479460154	um	Spot	Position	142	47	xxx
146.63403630683823	229.51801335777867	0.5161061787169015	um	Spot	Position	143	47	xxx
146.26384017910198	229.50472868854126	0.5269824467977714	um	Spot	Position	144	47	xxx
146.42327728322107	230.8792990655676	1.5214653602878485	um	Spot	Position	145	47	xxx
149.29750973261199	244.17922108071457	7.115526520798418	um	Spot	Position	146	47	xxx
148.45210618022645	244.25750855863646	7.1957331342826585	um	Spot	Position	147	47	xxx
146.1420560089604	250.788721194766	9.477424062924225	um	Spot	Position	148	47	xxx
150.21036511649254	250.5571955233816	11.446364133132006	um	Spot	Position	149	47	xxx
151.8904646013989	246.42372606266332	11.415030043261918	um	Spot	Position	150	47	xxx
153.66758501110746	234.34296796918477	12.286321549790236	um	Spot	Position	151	47	xxx
158.68766182333982	230.78123161309122	7.35838586577263	um	Spot	Position	152	47	xxx
158.86616104787822	229.49783149734054	6.8384504219740085	um	Spot	Position	153	47	xxx
162.9874749815071	221.8021651809258	1.71513241797253	um	Spot	Position	154	47	xxx
165.02716656884303	221.42734927180004	4.435395377810073	um	Spot	Position	155	47	xxx
166.31722818563267	220.60355383701653	4.030733759110849	um	Spot	Position	156	47	xxx
165.07147872308678	219.30123884750276	2.111088054440123	um	Spot	Position	157	47	xxx
164.44830327386086	221.24275909656546	4.346169849121987	um	Spot	Position	158	47	xxx
167.99478485559854	221.37231364335275	8.990085366412771	um	Spot	Position	159	47	xxx
169.26502695744637	221.7825271749401	8.956609465557516	um	Spot	Position	160	47	xxx
167.07877850965644	221.81020760917616	11.008922259960983	um	Spot	Position	161	47	xxx
166.80407740965336	222.1693259256237	10.939594370180638	um	Spot	Position	162	47	xxx
165.18946788213287	223.85537977631367	7.622090375739496	um	Spot	Position	163	47	xxx
166.33062849276277	223.0640196944019	8.050284049119343	um	Spot	Position	164	47	xxx
175.09890108835918	224.03594022850072	11.944500489838399	um	Spot	Position	165	47	xxx
179.4000125648051	223.8684782943255	18.85188553892444	um	Spot	Position	166	47	xxx
179.4382603886975	223.6954976055515	18.963495528668457	um	Spot	Position	167	47	xxx
177.673071510566	217.23287658086585	21.760595187718735	um	Spot	Position	168	47	xxx
176.8920772812728	215.86336672446458	22.685353755779257	um	Spot	Position	169	47	xxx
173.38648607951473	212.69469106542257	30.025702769220153	um	Spot	Position	170	47	xxx
167.57938658881736	209.67399145292254	36.96069297435066	um	Spot	Position	171	47	xxx
167.58601111369745	209.5913656569834	36.924857938235874	um	Spot	Position	172	47	xxx
164.45072095071416	206.53919723468118	41.066909531044075	um	Spot	Position	173	47	xxx
163.6630527812438	204.98935200719885	36.821489523555286	um	Spot	Position	174	47	xxx
161.247478154914	200.7798044423765	22.216456688504174	um	Spot	Position	175	47	xxx
166.2277823129544	199.85070920453444	18.34575247968106	um	Spot	Position	176	47	xxx
172.12991392188195	198.4793368884413	6.312069212172382	um	Spot	Position	177	47	xxx
175.04452081608576	202.44605859899283	4.8794938121335365	um	Spot	Position	178	47	xxx
174.03256764598726	204.4031969715714	6.307573752597755	um	Spot	Position	179	47	xxx
174.97571299598323	204.00721611441801	5.658079180443374	um	Spot	Position	180	47	xxx
175.61657053597943	206.21057889792692	7.604481345400027	um	Spot	Position	181	47	xxx
173.9491390130929	214.3228406447044	6.9388061518948785	um	Spot	Position	182	47	xxx
169.01387981354455	211.2475154572645	5.346604015139556	um	Spot	Position	183	47	xxx
169.97303354551698	208.64772680133942	5.327077825536751	um	Spot	Position	184	47	xxx
171.84573243003823	199.76631665812045	1.0224765146280292	um	Spot	Position	185	47	xxx
175.22252347865373	197.53942997327715	2.156370957383342	um	Spot	Position	186	47	xxx
174.43095309365125	198.03623783512532	1.6601479580886829	um	Spot	Position	187	47	xxx
180.2391745065984	199.75383873663048	0.11022440630800956	um	Spot	Position	239	48	xxx
178.2239789082479	194.2145926077047	0.4256312757981349	um	Spot	Position	240	48	xxx
182.26161666463625	193.7508419108934	0.05487175982935072	um	Spot	Position	241	48	xxx
187.4794153697953	194.60138397611894	0.821492487261682	um	Spot	Position	242	48	xxx
195.01649820408494	196.76557815954382	9.504721531458278	um	Spot	Position	251	49	xxx
197.57744664461714	198.98147326247678	12.158569447606359	um	Spot	Position	252	49	xxx
199.00358608463694	203.05262313350784	13.493742977796321	um	Spot	Position	253	49	xxx
199.50508801362713	209.0138426236336	17.26025192350533	um	Spot	Position	254	49	xxx
204.41390027687092	218.7913490856005	25.186252193018525	um	Spot	Position	255	49	xxx
204.40617292560995	218.385151495351	26.163338909972076	um	Spot	Position	256	49	xxx
204.91943105460007	214.5305546986864	20.69162819396995	um	Spot	Position	257	49	xxx
143.55843311432858	145.22596148819272	95.95460592287426	um	Spot	Position	2	50	xxx
146.0343137224574	144.36198295336925	98.85548956513772	um	Spot	Position	3	50	xxx
147.03228928796898	138.79961640341384	98.78049040410635	um	Spot	Position	4	50	xxx
149.08385921493277	135.78598414162994	99.73453414266024	um	Spot	Position	5	50	xxx
159.21883372589906	156.17160110515462	97.76101296716074	um	Spot	Position	22	51	xxx
159.36060054711103	164.9981092625169	92.83608221414505	um	Spot	Position	23	51	xxx
159.39006061391933	167.91476027694	91.31128739763666	um	Spot	Position	24	51	xxx
158.60116541516962	171.96698635614212	90.95241328060598	um	Spot	Position	25	51	xxx
158.99734794495146	177.33529819680032	92.32717866992817	um	Spot	Position	26	51	xxx
164.13681128951262	175.62842752200473	93.43440398537022	um	Spot	Position	27	51	xxx
175.5286541406715	171.75136969870073	95.77187553771138	um	Spot	Position	28	51	xxx
177.10299869918836	171.92381481940427	95.49116567547004	um	Spot	Position	29	51	xxx
184.34064256203933	169.82823904589998	92.77705995339149	um	Spot	Position	30	51	xxx
201.2851759811227	164.9221460687888	86.42288503374161	um	Spot	Position	31	51	xxx
200.7607879326718	164.72426252935716	85.17836419545598	um	Spot	Position	32	51	xxx
197.6946686521993	161.25271927595256	79.27283626867585	um	Spot	Position	33	51	xxx
197.46856228214602	161.2080710258006	79.40111128666763	um	Spot	Position	34	51	xxx
200.3630606534131	160.30023203158055	87.52028895892884	um	Spot	Position	35	51	xxx
203.68021998832205	155.5899591590973	95.25282625368065	um	Spot	Position	36	51	xxx
218.4625004514528	149.47320059140137	95.08664920872744	um	Spot	Position	45	52	xxx
215.29848265675213	147.43790999047317	89.59965752626837	um	Spot	Position	46	52	xxx
216.78858376135415	144.18787555068803	84.49474772050013	um	Spot	Position	47	52	xxx
215.31311020195108	147.43458951308924	76.7927011411365	um	Spot	Position	48	52	xxx
215.36993030863695	148.62979883085563	73.65300535048088	um	Spot	Position	49	52	xxx
215.5686392231826	149.62234555020325	73.64396530224423	um	Spot	Position	50	52	xxx
219.12873733948265	152.10697693848826	72.22641211137807	um	Spot	Position	51	52	xxx
220.83385858270762	158.7847085085956	70.55695732005604	um	Spot	Position	52	52	xxx
224.92048805930185	162.42787266849513	69.29653381938373	um	Spot	Position	53	52	xxx
231.29306776850436	173.86197764074961	73.76628403470532	um	Spot	Position	54	52	xxx
237.56317990790228	188.04185764712906	77.3806219452072	um	Spot	Position	55	52	xxx
234.88070414272332	192.6725291740363	73.91585046306645	um	Spot	Position	56	52	xxx
236.33249981120184	193.7906985396032	71.60305452871111	um	Spot	Position	57	52	xxx
240.99587209141598	195.35321065827742	73.09565501518478	um	Spot	Position	58	52	xxx
244.2048993849324	196.8501390284561	72.96673308704077	um	Spot	Position	59	52	xxx
250.0233012843665	205.40638666149792	69.60874991174221	um	Spot	Position	60	52	xxx
255.06121258806755	207.3621597689355	71.34481371174536	um	Spot	Position	61	52	xxx
251.94732729859504	207.6381368439548	73.65882190805331	um	Spot	Position	62	52	xxx
249.60554282732573	209.84654007695195	75.84839814102185	um	Spot	Position	63	52	xxx
245.89076144307919	213.54653950830863	82.62793882215023	um	Spot	Position	64	52	xxx
244.81721072517357	217.857011050425	83.03688714629179	um	Spot	Position	65	52	xxx
246.4784082032556	218.65340697712512	82.56270689751872	um	Spot	Position	66	52	xxx
254.71050321027707	222.34872466326843	85.24904350745308	um	Spot	Position	67	52	xxx
259.9475844654771	230.20399985656022	88.78721815929163	um	Spot	Position	68	52	xxx
261.0240871991916	234.94701599068637	87.87038222630564	um	Spot	Position	69	52	xxx
260.4380132045847	248.1992465988183	83.21366202647859	um	Spot	Position	70	52	xxx
260.1588909883646	254.46152773093218	79.84085540858807	um	Spot	Position	71	52	xxx
264.3554225329073	262.2441060298174	78.03340068272256	um	Spot	Position	72	52	xxx
264.09766559598626	259.8493558840192	76.66837220214472	um	Spot	Position	73	52	xxx
268.1244812161613	247.5162909293178	74.99079699742282	um	Spot	Position	74	52	xxx
267.9351639886551	246.43317590294453	74.49147272912407	um	Spot	Position	75	52	xxx
265.9167806690214	244.78170842877	73.52618660263414	um	Spot	Position	76	52	xxx
268.72090447220097	241.94006545959124	71.32424781005919	um	Spot	Position	77	52	xxx
275.34776647532243	241.10989768740887	67.99463875231254	um	Spot	Position	78	52	xxx
279.3384046835632	236.5367601649049	65.71518841193662	um	Spot	Position	79	52	xxx
282.104236034481	228.63209625938734	71.44001752751797	um	Spot	Position	80	52	xxx
277.0808950981118	231.89196306347685	72.69441096035726	um	Spot	Position	81	52	xxx
274.6607130252405	226.9994646113808	74.01850710328327	um	Spot	Position	82	52	xxx
273.6931417755242	224.2815120796628	75.74552733881204	um	Spot	Position	83	52	xxx
272.21005781325886	218.41038394868357	77.32413636183502	um	Spot	Position	84	52	xxx
270.3031808379142	218.59929506323002	77.10973109493298	um	Spot	Position	85	52	xxx
265.4139177453294	213.8820666729321	80.58482899358094	um	Spot	Position	86	52	xxx
265.9151148723544	206.97059073635222	80.91502297452054	um	Spot	Position	87	52	xxx
264.0426530394611	206.74830236085108	80.56261927060336	um	Spot	Position	88	52	xxx
249.9363672774854	209.30735609628107	80.985181391373	um	Spot	Position	89	52	xxx
247.47368128520992	211.70704440323414	84.49052616453449	um	Spot	Position	90	52	xxx
249.06248197687526	209.41820266321594	82.71904703575798	um	Spot	Position	91	52	xxx
250.9849016795771	208.62383294506648	83.41381419580074	um	Spot	Position	92	52	xxx
253.4039422196337	205.27187832648076	79.9773205551893	um	Spot	Position	93	52	xxx
256.3399856636065	202.80661542964395	76.42737503846914	um	Spot	Position	94	52	xxx
259.27383523436333	200.4716447947183	78.43472571759689	um	Spot	Position	95	52	xxx
259.848341952158	200.1271734407483	79.28750313089303	um	Spot	Position	96	52	xxx
256.8430301940159	203.46930484269953	82.83243902175897	um	Spot	Position	97	52	xxx
258.3646443503922	211.17507586553248	88.18994881596277	um	Spot	Position	98	52	xxx
254.50937970926566	216.51362286098902	88.33172914330802	um	Spot	Position	99	52	xxx
247.88384222305197	214.66272006837187	92.71448759995042	um	Spot	Position	100	52	xxx
246.35739036527693	213.42951453166714	91.82869998500122	um	Spot	Position	101	52	xxx
238.29125680853173	206.35408425162976	88.76104012221427	um	Spot	Position	102	52	xxx
237.89966093567907	204.68064462473959	86.42754732540017	um	Spot	Position	103	52	xxx
241.5203866540391	202.06700050940984	88.18161508779657	um	Spot	Position	104	52	xxx
241.8296362488569	200.3480858131364	88.01500781397407	um	Spot	Position	105	52	xxx
242.6576399172909	196.49021754927548	87.82205876502228	um	Spot	Position	106	52	xxx
243.05691408099506	189.22277978783387	85.82443885895107	um	Spot	Position	107	52	xxx
245.3667302973881	189.1809390312402	84.21983432610722	um	Spot	Position	108	52	xxx
247.76354870119943	191.80330298298705	80.86935543855991	um	Spot	Position	109	52	xxx
244.05926081441518	193.11319826220011	77.4296390519384	um	Spot	Position	110	52	xxx
243.040825097127	195.11985650350397	74.69035539618477	um	Spot	Position	111	52	xxx
241.06014895540196	199.01929512482394	77.95023376606302	um	Spot	Position	112	52	xxx
236.62861713701102	207.48752662536563	84.9403736970556	um	Spot	Position	113	52	xxx
228.93775507035062	218.3274618604929	88.73291837992488	um	Spot	Position	114	52	xxx
228.33999866371713	218.18261227064048	88.77631885650723	um	Spot	Position	115	52	xxx
227.71663263690724	216.90498247349942	89.80910637955266	um	Spot	Position	116	52	xxx
224.2965588014569	216.3694953692325	94.41277393815108	um	Spot	Position	117	52	xxx
155.58840876178317	208.74147381743984	90.88921105846532	um	Spot	Position	127	53	xxx
153.35496362535253	204.25142685209548	90.65621833489271	um	Spot	Position	128	53	xxx
151.0470102792721	194.38208937505428	89.75669369366882	um	Spot	Position	129	53	xxx
151.39160880054138	194.23714864257994	86.65949380318442	um	Spot	Position	130	53	xxx
154.76662007415587	198.91132545212545	83.10903932755208	um	Spot	Position	131	53	xxx
155.29846438080423	198.27081594061994	81.8011843339988	um	Spot	Position	132	53	xxx
160.66480641140996	196.16319086019087	72.13856236535115	um	Spot	Position	133	53	xxx
167.0653238037368	192.8186867901339	67.92250076863783	um	Spot	Position	134	53	xxx
170.83180884282305	186.18322116252025	63.21603958686808	um	Spot	Position	135	53	xxx
167.57680588472138	185.55322725647122	61.76080755377666	um	Spot	Position	136	53	xxx
163.79907861733406	183.6447197302554	62.72263561974371	um	Spot	Position	137	53	xxx
162.19616768646907	181.5480972611988	61.0469182321747	um	Spot	Position	138	53	xxx
157.83566923945395	178.7600530641404	56.35907652721834	um	Spot	Position	139	53	xxx
155.15143550014858	177.66585867432707	56.376172351892	um	Spot	Position	140	53	xxx
155.49631206999314	177.8212354809922	55.87388015045413	um	Spot	Position	141	53	xxx
157.77102179952087	184.94899882386446	52.03555377079328	um	Spot	Position	142	53	xxx
157.05445534946327	184.85450180053738	51.93464112500762	um	Spot	Position	143	53	xxx
138.64397579787294	182.42662436431414	49.341929448952534	um	Spot	Position	144	53	xxx
132.74397708676472	181.56801406472417	48.54943721883462	um	Spot	Position	145	53	xxx
132.4475110271436	181.4159539893534	48.68260791252043	um	Spot	Position	146	53	xxx
123.13230678296645	178.83675115304723	54.24363868903767	um	Spot	Position	147	53	xxx
119.17252051020604	175.27632046760334	60.48783486002344	um	Spot	Position	148	53	xxx
118.47036398495561	174.31448270654448	60.05830372797873	um	Spot	Position	149	53	xxx
118.74769882599315	174.3917534359236	60.74781873065301	um	Spot	Position	150	53	xxx
115.59113483386565	173.89628394511632	68.86872744038376	um	Spot	Position	151	53	xxx
115.0345069855708	177.48936210453797	74.33358102974714	um	Spot	Position	152	53	xxx
119.38792897867303	185.32263628535736	76.28356051711023	um	Spot	Position	153	53	xxx
121.54082340873822	188.60258503788916	78.47700765395076	um	Spot	Position	154	53	xxx
128.28076661806153	186.60339281219584	81.77167622024872	um	Spot	Position	155	53	xxx
131.6878435720392	180.3910549828953	81.6972534100387	um	Spot	Position	156	53	xxx
130.9322489015581	175.20662704248832	80.01258783739576	um	Spot	Position	157	53	xxx
129.53796313113662	172.5407616018142	79.74678907228262	um	Spot	Position	158	53	xxx
129.03519620638133	173.22528173683273	78.63866282172324	um	Spot	Position	159	53	xxx
134.07554881187068	169.035581547147	72.58037881694607	um	Spot	Position	160	53	xxx
143.36551968391103	160.3910656081344	60.96926380102212	um	Spot	Position	161	53	xxx
140.2205843536245	156.4418956846608	54.79330947472944	um	Spot	Position	162	53	xxx
140.22095653780949	156.45061721067353	54.8053436150922	um	Spot	Position	163	53	xxx
143.44916645180936	166.66634996445376	67.84534720403957	um	Spot	Position	164	53	xxx
142.53790583256085	166.73764389839533	66.93676723525199	um	Spot	Position	165	53	xxx
137.23182202014567	165.889955478472	66.92897577346139	um	Spot	Position	166	53	xxx
126.58802454436324	165.80170086901376	68.2633604566742	um	Spot	Position	167	53	xxx
126.86683521891574	166.30785680216542	67.7809980469259	um	Spot	Position	168	53	xxx
125.74740694987128	166.6610237997546	70.36826817489064	um	Spot	Position	169	53	xxx
122.03328694064629	166.72448904564624	71.5176815429639	um	Spot	Position	170	53	xxx
110.97279263041814	168.7915995025261	74.67558693221036	um	Spot	Position	171	53	xxx
96.22666265833394	169.00105510689806	76.47538135917226	um	Spot	Position	172	53	xxx
96.5497890033374	168.79053315435567	76.969229749562	um	Spot	Position	173	53	xxx
96.85646640374831	167.49774665501664	76.61304448006487	um	Spot	Position	174	53	xxx
96.53445587139075	159.31438081567055	80.28656069318288	um	Spot	Position	175	53	xxx
97.31094108458981	157.4462879840861	78.94972728779871	um	Spot	Position	176	53	xxx
94.4600093604411	158.9785611186483	77.97286849171583	um	Spot	Position	177	53	xxx
95.17800455237453	162.42224572649968	79.73090945795009	um	Spot	Position	178	53	xxx
92.62021106127955	162.1325216624254	84.6106804724457	um	Spot	Position	179	53	xxx
92.29843087787363	162.0324155968209	84.41277037371852	um	Spot	Position	180	53	xxx
91.80852638437715	166.89322105032338	86.07211273748413	um	Spot	Position	181	53	xxx
94.04752249307941	164.42011803017303	87.68950740676607	um	Spot	Position	182	53	xxx
100.37099587240664	157.1903050854172	91.98378728946525	um	Spot	Position	183	53	xxx
100.31726390721256	157.2306687921767	91.96801473152591	um	Spot	Position	184	53	xxx
99.34277226170455	161.45600297095933	91.7719322699182	um	Spot	Position	185	53	xxx
99.6344081854765	160.95764937157094	92.27836699442321	um	Spot	Position	186	53	xxx
103.5359793975396	151.34647243269043	87.8370193377556	um	Spot	Position	187	53	xxx
105.94529939444915	145.85441984470899	85.04592494405989	um	Spot	Position	188	53	xxx
105.9261479650821	142.77751475026594	82.75050737303376	um	Spot	Position	189	53	xxx
106.44318461815438	130.30936528724726	72.04081265006275	um	Spot	Position	190	53	xxx
107.19521505265838	121.23170002320548	62.790526743890986	um	Spot	Position	191	53	xxx
105.62260016226539	118.04778510160989	52.20330343596439	um	Spot	Position	192	53	xxx
111.05316113250292	118.19683318659185	47.69929628226697	um	Spot	Position	193	53	xxx
109.04543297238168	115.20760325255831	50.12383631964346	um	Spot	Position	194	53	xxx
107.71568440064007	115.23244255153664	54.2056346440568	um	Spot	Position	195	53	xxx
107.336367281652	114.08940659054826	54.578030504396004	um	Spot	Position	196	53	xxx
103.98665333982257	105.12270082109019	50.99790904737517	um	Spot	Position	197	53	xxx
103.98805140789817	104.49379110988681	50.96280610718394	um	Spot	Position	198	53	xxx
105.32883203174151	103.27346221055073	49.55011803985263	um	Spot	Position	199	53	xxx
110.90632964120019	92.68145964610005	48.05615747118785	um	Spot	Position	200	53	xxx
109.90310020462256	90.9703113906306	50.52152313933388	um	Spot	Position	201	53	xxx
105.39970643011158	95.38990549867012	60.54078005979948	um	Spot	Position	202	53	xxx
105.15386385261108	96.62971809662383	70.1457053768648	um	Spot	Position	203	53	xxx
104.52900454324046	97.01738198827296	85.45743167314748	um	Spot	Position	204	53	xxx
101.14187471051993	102.07929675417293	86.43519995175116	um	Spot	Position	205	53	xxx
98.7093105852035	114.52182656248281	86.35759329768773	um	Spot	Position	206	53	xxx
98.58706288236702	113.71661460025246	85.60727253915967	um	Spot	Position	207	53	xxx
102.3550467425255	110.23845445072503	79.41855858810813	um	Spot	Position	208	53	xxx
102.91126938352261	105.92676202585507	77.20403486197387	um	Spot	Position	209	53	xxx
106.38068959793958	99.26437108146732	76.68686733673988	um	Spot	Position	210	53	xxx
109.12483469531925	96.09809633591743	74.51518724157872	um	Spot	Position	211	53	xxx
119.9939033574873	83.50248373786351	65.91089278539829	um	Spot	Position	212	53	xxx
123.32371927915732	82.94787610677815	59.33725908765921	um	Spot	Position	213	53	xxx
123.30318666922824	83.34580723941077	59.43470448655099	um	Spot	Position	214	53	xxx
128.2594639165414	85.19578227496861	57.829051028860476	um	Spot	Position	215	53	xxx
129.02493675753976	86.95636463377835	53.85085924657969	um	Spot	Position	216	53	xxx
129.86029270966444	88.7266808494332	50.01854222833739	um	Spot	Position	217	53	xxx
134.41314411143387	91.03053453191383	42.47725177061321	um	Spot	Position	218	53	xxx
134.60054934362057	90.19267151932654	31.20670042905934	um	Spot	Position	219	53	xxx
131.84618653425093	89.8411743043951	30.62129665315699	um	Spot	Position	220	53	xxx
126.31508420328868	88.60631689198631	29.46705921226406	um	Spot	Position	221	53	xxx
123.96103734854385	85.59849921409652	30.5196810780927	um	Spot	Position	222	53	xxx
122.04852779145064	84.13537668711125	31.850296981887855	um	Spot	Position	223	53	xxx
109.01425490315282	74.1637986549852	40.918806331422964	um	Spot	Position	224	53	xxx
109.2695636730793	70.87252453873182	40.09783175006932	um	Spot	Position	225	53	xxx
106.71013669228067	62.03591288050718	37.44811151760144	um	Spot	Position	226	53	xxx
103.20655224683424	52.83036848974041	39.53886736110278	um	Spot	Position	227	53	xxx
99.18203574033389	54.14642752564392	38.517272388357505	um	Spot	Position	228	53	xxx
98.03150241742121	52.584915469701286	38.04646395064586	um	Spot	Position	229	53	xxx
96.80820184717065	49.31105574930145	40.79459979711169	um	Spot	Position	230	53	xxx
93.15266285798447	44.15208735088146	47.59840351049373	um	Spot	Position	231	53	xxx
94.47106957476382	38.94383849786697	48.93368781379967	um	Spot	Position	232	53	xxx
95.9562109118477	27.121105530852702	55.459571768889084	um	Spot	Position	233	53	xxx
94.69896031125819	25.12387384383857	54.293218770409275	um	Spot	Position	234	53	xxx
94.26244308557042	26.95645662952935	53.07195401948376	um	Spot	Position	235	53	xxx
94.8755596192368	26.35859409279925	53.374816994668976	um	Spot	Position	236	53	xxx
95.85151108721932	26.09456054435641	50.91569741134363	um	Spot	Position	237	53	xxx
98.14244234954778	24.36789560559119	49.34063491914092	um	Spot	Position	238	53	xxx
102.76779669601834	21.291846728265064	51.96004673470948	um	Spot	Position	239	53	xxx
103.00741508158005	20.745380191280702	50.37499933594755	um	Spot	Position	240	53	xxx
99.71404079244485	19.973500092215087	53.14424026080211	um	Spot	Position	241	53	xxx
93.1151841374203	16.632724952927692	57.0854875801196	um	Spot	Position	242	53	xxx
93.69358921242149	7.8788650543150816	63.07512858924415	um	Spot	Position	243	53	xxx
91.36503995515858	6.059630349346642	64.100111528286	um	Spot	Position	244	53	xxx
89.17898995463358	7.55911221134078	66.06170622621764	um	Spot	Position	245	53	xxx
89.63774913591729	7.166262575768882	66.44778324485056	um	Spot	Position	246	53	xxx
88.24830380625555	8.27539562514745	70.31455342703556	um	Spot	Position	247	53	xxx
85.97719315928323	11.870400805112274	75.75096644379862	um	Spot	Position	248	53	xxx
85.51584814149714	11.944370660540587	73.6505860256897	um	Spot	Position	249	53	xxx
84.10210257980218	11.248795208679388	71.62474566647153	um	Spot	Position	250	53	xxx
83.44451553087839	10.961674953576953	71.9409258207465	um	Spot	Position	251	53	xxx
76.70850883778911	12.779896691180843	69.68594768975625	um	Spot	Position	252	53	xxx
74.66218734190485	10.289098488999974	69.36748633201658	um	Spot	Position	253	53	xxx
71.43583436022925	3.266364353860676	61.67420518956113	um	Spot	Position	254	53	xxx
72.03473173195673	4.052440952001879	62.269232318243276	um	Spot	Position	255	53	xxx
71.82734697850194	11.578634541679655	65.53787847425392	um	Spot	Position	256	53	xxx
72.39013414100273	21.116966180159586	70.66364797348055	um	Spot	Position	257	53	xxx
393.48572343730024	319.5323728150226	34.82189222233031	um	Spot	Position	1	54	xxx
389.27254258243966	316.6430515254044	38.896498186268325	um	Spot	Position	2	54	xxx
388.72975321291125	317.5889572804567	40.10119788326223	um	Spot	Position	3	54	xxx
388.80385488776716	319.1297930701081	50.78155944230589	um	Spot	Position	4	54	xxx
393.9874515250545	316.5356716677979	53.80719583648158	um	Spot	Position	5	54	xxx
394.75769614721855	316.5680211371153	54.03757881923745	um	Spot	Position	6	54	xxx
407.53902969446	315.3881988903891	51.31167337602828	um	Spot	Position	7	54	xxx
410.02072228122637	313.92033377971813	50.01810380964883	um	Spot	Position	8	54	xxx
409.8869529975498	328.87902259653856	15.291182551476417	um	Spot	Position	17	55	xxx
406.80040833484674	327.9114663579469	18.21378475156523	um	Spot	Position	18	55	xxx
407.8038455218323	326.9291271525583	17.702776246039715	um	Spot	Position	19	55	xxx
407.6930247805795	326.809021619083	17.392698535377267	um	Spot	Position	20	55	xxx
401.59487840598564	320.4584171564045	1.3023432951761897	um	Spot	Position	21	55	xxx
409.60365062763816	240.90011666253162	22.6368318724914	um	Spot	Position	73	56	xxx
410.0999656311901	242.5631652082359	20.795813227107793	um	Spot	Position	74	56	xxx
326.3206180603055	31.713585791027455	53.21254723458254	um	Spot	Position	1	57	xxx
326.18532418900384	31.730068849884933	53.036595154972986	um	Spot	Position	2	57	xxx
320.51989568765885	31.880048096888803	51.87107188469242	um	Spot	Position	3	57	xxx
313.4505838347014	32.6660048862485	49.689082625350835	um	Spot	Position	4	57	xxx
296.5044285385382	33.258241932813135	48.503113775792684	um	Spot	Position	5	57	xxx
297.53902774218045	34.88228872375159	50.03254051912011	um	Spot	Position	6	57	xxx
303.43051817822845	35.54575723435875	48.28001744507177	um	Spot	Position	7	57	xxx
315.81903846272485	38.445392383754395	47.70610378515697	um	Spot	Position	8	57	xxx
320.1303349358328	39.00981269426847	53.22125449138832	um	Spot	Position	9	57	xxx
327.61715186646074	40.57214461251105	50.018817869173624	um	Spot	Position	10	57	xxx
339.5392006577242	39.368408143598536	45.26421860683855	um	Spot	Position	11	57	xxx
338.78950929636346	39.54188549914604	46.6234884478748	um	Spot	Position	12	57	xxx
340.55237176844446	38.7526496359235	55.57532101368459	um	Spot	Position	13	57	xxx
339.2488055147148	39.65278661202035	59.148752165209224	um	Spot	Position	14	57	xxx
339.53632621748085	37.74029012687344	67.79800022607017	um	Spot	Position	15	57	xxx
341.1888691996833	37.8607883314752	67.20741079589767	um	Spot	Position	16	57	xxx
345.0535246359602	37.512123124011666	68.55781392222966	um	Spot	Position	17	57	xxx
344.0571776942122	37.85172697726178	68.43605683810293	um	Spot	Position	18	57	xxx
342.0718322662523	38.61990803487934	67.49643602763925	um	Spot	Position	19	57	xxx
341.05152847569315	37.46412573670135	67.41748549782737	um	Spot	Position	20	57	xxx
336.49238223443535	34.832556514551676	67.5359043072693	um	Spot	Position	21	57	xxx
325.78474487191784	32.18552759746635	68.18075951783658	um	Spot	Position	22	57	xxx
319.9440383811013	31.794661487361566	63.125337535773305	um	Spot	Position	23	57	xxx
316.5854311703854	23.612414901441838	57.33108604299885	um	Spot	Position	24	57	xxx
309.10685703121464	18.892911501573444	53.07127276881747	um	Spot	Position	25	57	xxx
310.08531466354316	16.619023346286486	51.71870903450415	um	Spot	Position	26	57	xxx
310.21998172419217	16.32579252366215	51.87043028709378	um	Spot	Position	27	57	xxx
310.3257929806812	15.225650923507999	52.33134346505093	um	Spot	Position	28	57	xxx
309.99753740581866	15.45190142947998	53.719897168415145	um	Spot	Position	29	57	xxx
309.99750486005536	15.451826126922398	53.71952075334911	um	Spot	Position	30	57	xxx
310.52865656630297	16.388807351776038	43.995239803626305	um	Spot	Position	31	57	xxx
310.6402110409387	16.551122670478915	44.82899670498832	um	Spot	Position	32	57	xxx
309.2569447248672	17.68920628263432	49.32510162318127	um	Spot	Position	33	57	xxx
302.7430504056384	12.963341085022334	55.33299626399296	um	Spot	Position	34	57	xxx
301.2068268068924	14.431837621937879	55.625425143267215	um	Spot	Position	35	57	xxx
296.7307898352044	17.20174292054165	55.80548500818644	um	Spot	Position	36	57	xxx
296.48779662655096	19.743700714681616	55.140339031578804	um	Spot	Position	37	57	xxx
291.2728559301229	23.084452800443565	51.34555593292595	um	Spot	Position	38	57	xxx
282.74940507160267	27.96757406886115	50.71437741903334	um	Spot	Position	39	57	xxx
286.3979818005283	30.837497953190862	51.16796322403839	um	Spot	Position	40	57	xxx
283.9384230812517	33.875176274800566	50.96253068507255	um	Spot	Position	41	57	xxx
282.7844357833086	35.32812448015408	51.19955680717725	um	Spot	Position	42	57	xxx
276.8555307247688	39.93066889288069	51.19605153004396	um	Spot	Position	43	57	xxx
273.7566507671304	40.76449256189429	53.98635440356135	um	Spot	Position	44	57	xxx
269.07552969435176	44.51679010251422	49.027224137795066	um	Spot	Position	45	57	xxx
270.28315013152815	40.10092447144212	46.79573893712504	um	Spot	Position	46	57	xxx
271.4244089194868	40.71145186766379	41.10974967766568	um	Spot	Position	47	57	xxx
272.60944081477487	41.39425409505697	34.77726276641866	um	Spot	Position	48	57	xxx
276.9712235193599	37.553987930877604	28.420283238244245	um	Spot	Position	49	57	xxx
281.8353983936035	35.424042277272605	24.34941179874012	um	Spot	Position	50	57	xxx
283.97567251620967	38.88325691917897	15.52953105730234	um	Spot	Position	51	57	xxx
284.483616784722	37.706332283473	13.88618818882273	um	Spot	Position	52	57	xxx
284.93979447663264	41.35469634464202	14.24424974773208	um	Spot	Position	53	57	xxx
283.97439615117105	47.38283658445965	16.530250192240217	um	Spot	Position	54	57	xxx
283.3088782765335	46.45180449370162	15.755613940843762	um	Spot	Position	55	57	xxx
278.83893933995455	44.66153756882305	12.3226299595145	um	Spot	Position	56	57	xxx
275.3833215740761	45.906085302405415	12.305067192827815	um	Spot	Position	57	57	xxx
275.6211618358679	45.83849121622697	19.851789966958876	um	Spot	Position	58	57	xxx
274.74150911021275	47.61494403822038	18.48409847246504	um	Spot	Position	59	57	xxx
267.89305139654886	61.44535878817735	7.836058521923407	um	Spot	Position	60	57	xxx
267.31312927832846	66.55776820642673	7.382521185268087	um	Spot	Position	61	57	xxx
266.6551367363759	66.06803599520218	6.97990611086296	um	Spot	Position	62	57	xxx
258.0403076032903	62.05139460766138	9.732403874241353	um	Spot	Position	63	57	xxx
250.60314079106902	62.17184995472254	15.827707217239158	um	Spot	Position	64	57	xxx
250.24532615262544	62.78297062835042	13.993960936260567	um	Spot	Position	65	57	xxx
249.64795883405475	64.67122084170512	13.958512652394068	um	Spot	Position	66	57	xxx
250.28253144519962	68.1421804685203	15.485867959727349	um	Spot	Position	67	57	xxx
251.30546099887954	80.8065064525581	16.679446976909926	um	Spot	Position	68	57	xxx
249.66139260826782	79.8246063600668	13.598570577932273	um	Spot	Position	69	57	xxx
242.79448253027437	74.01786861983825	8.959918367651639	um	Spot	Position	70	57	xxx
240.8355827066565	76.02702558866395	9.328085708908626	um	Spot	Position	71	57	xxx
238.6849256416728	77.35978663653918	8.950644918328088	um	Spot	Position	72	57	xxx
237.5059249700982	77.77863646731547	9.834104051006952	um	Spot	Position	73	57	xxx
237.596449510336	75.0005781103411	11.712247198782116	um	Spot	Position	74	57	xxx
236.80500442048006	69.7830919530006	7.397349041313937	um	Spot	Position	75	57	xxx
236.38091453146575	67.03764554925246	9.351446089815882	um	Spot	Position	76	57	xxx
230.49570054432638	58.07259108359772	15.448521639872752	um	Spot	Position	77	57	xxx
230.5094661364287	58.05104327365355	15.441829024022999	um	Spot	Position	78	57	xxx
228.1794430648751	50.91065509340499	14.052932660451946	um	Spot	Position	79	57	xxx
227.80426261105467	41.12826992067244	8.120379687501416	um	Spot	Position	80	57	xxx
228.36582841476093	38.96668933025053	6.307041356691224	um	Spot	Position	81	57	xxx
227.91645436190413	39.16819802158241	5.907810448565022	um	Spot	Position	82	57	xxx
227.42608089666552	41.64722238887623	4.021541077563377	um	Spot	Position	83	57	xxx
228.56963202084293	47.090693809931366	0.48917369355912577	um	Spot	Position	84	57	xxx
224.16269561630003	53.32165142401104	0.12092627870978978	um	Spot	Position	86	58	xxx
206.0201947139106	64.96979983356822	1.299235900482282	um	Spot	Position	94	59	xxx
193.82674477081713	65.40356087859487	3.2418262221579006	um	Spot	Position	95	59	xxx
190.18803223761648	64.9452166660177	3.0420869370638783	um	Spot	Position	96	59	xxx
190.15734944856638	64.69012521249208	4.042234913066775	um	Spot	Position	97	59	xxx
187.018510820672	59.206158845708586	15.711222502789202	um	Spot	Position	98	59	xxx
184.10865835180488	53.48833260017312	24.20266198534484	um	Spot	Position	99	59	xxx
181.42026589655444	57.18070248989138	26.709333042469716	um	Spot	Position	100	59	xxx
175.08721194943286	60.63102357176241	26.43126454660986	um	Spot	Position	101	59	xxx
175.9808683418728	60.854986480741665	29.39087000598439	um	Spot	Position	102	59	xxx
172.76996191206538	59.46647098044625	31.759368789306855	um	Spot	Position	103	59	xxx
171.20127220802195	61.42467331449488	29.453504082458725	um	Spot	Position	104	59	xxx
172.31688493976822	61.16548483620032	29.185507415990052	um	Spot	Position	105	59	xxx
173.51967447761967	63.297268720302604	28.91841749815958	um	Spot	Position	106	59	xxx
170.58388626332376	62.84661682206903	32.20317960199337	um	Spot	Position	107	59	xxx
164.13531022788968	61.948533514182515	36.21726795339197	um	Spot	Position	108	59	xxx
163.19872779129085	62.88994984686366	36.010835764814914	um	Spot	Position	109	59	xxx
158.38729819025036	67.81615406095946	35.54455717223379	um	Spot	Position	110	59	xxx
149.41816204358918	72.9115047691725	37.49990083464374	um	Spot	Position	111	59	xxx
142.07940827503822	74.43431364075111	38.71958301289636	um	Spot	Position	112	59	xxx
132.5543161786124	75.36189561661548	43.49833205111984	um	Spot	Position	113	59	xxx
127.90506218950935	74.04885121138692	43.96434908436521	um	Spot	Position	114	59	xxx
128.29410921499004	72.97670859022011	45.13118704968477	um	Spot	Position	115	59	xxx
130.54034652150503	73.33667360690167	43.94825605410082	um	Spot	Position	116	59	xxx
130.51877529105997	72.43311660703188	42.686444625367535	um	Spot	Position	117	59	xxx
131.26257777552715	70.29892313585374	44.30338443289344	um	Spot	Position	118	59	xxx
133.9403909850303	68.78680767162899	54.80457117505209	um	Spot	Position	119	59	xxx
134.06281067211933	68.73546623398114	54.929410230411364	um	Spot	Position	120	59	xxx
135.4259366548177	64.1746915093945	51.43167690006683	um	Spot	Position	121	59	xxx
140.31199283402168	53.17007130461871	45.186982255321794	um	Spot	Position	122	59	xxx
140.06963424506944	55.97005051895225	42.77311248613349	um	Spot	Position	123	59	xxx
145.0188895230113	58.637481482345336	42.9590789079536	um	Spot	Position	124	59	xxx
159.2439326812744	67.2486228187243	43.99427198623543	um	Spot	Position	125	59	xxx
169.07244261539117	61.26447068919072	47.61965630911934	um	Spot	Position	126	59	xxx
171.10228432744034	58.62324701766258	47.08369282506308	um	Spot	Position	127	59	xxx
174.00076836660284	50.273539184341764	44.68013305271701	um	Spot	Position	128	59	xxx
172.28790443549258	50.18905015214019	43.055290839033695	um	Spot	Position	129	59	xxx
173.11336414938881	52.43776647986537	41.781263168553956	um	Spot	Position	130	59	xxx
176.96913504186088	55.901224924598026	39.40734819643724	um	Spot	Position	131	59	xxx
179.11141875451534	57.42550729825441	38.325556723487836	um	Spot	Position	132	59	xxx
188.83843418716535	62.60376499763278	35.40265539341944	um	Spot	Position	133	59	xxx
191.22701302067657	64.29021737371738	34.53364064420186	um	Spot	Position	134	59	xxx
205.04404837079215	73.38259940153814	28.022493827481313	um	Spot	Position	135	59	xxx
207.20558777675825	78.19762088639642	24.729109618566895	um	Spot	Position	136	59	xxx
211.76484182979294	87.716003201051	18.205466160664926	um	Spot	Position	137	59	xxx
211.31912318767596	91.60943458804074	15.579780851776686	um	Spot	Position	138	59	xxx
211.58520486559493	91.38227323461818	15.643876767394294	um	Spot	Position	139	59	xxx
216.0226521023458	79.29865569793449	14.36050516133865	um	Spot	Position	140	59	xxx
215.17122780968867	80.75998008326425	13.393106911930667	um	Spot	Position	141	59	xxx
214.42141262695944	78.84629228331049	16.086562095200243	um	Spot	Position	142	59	xxx
216.9232765431574	83.00386363137028	20.787949450314088	um	Spot	Position	143	59	xxx
213.55782905230606	80.84740504302256	22.597415300299442	um	Spot	Position	144	59	xxx
213.51032210398733	76.36694267193442	27.920145490969816	um	Spot	Position	145	59	xxx
216.25332341200567	68.51090337631766	27.21097437051951	um	Spot	Position	146	59	xxx
220.67786303264708	63.978558965675376	24.057080432926092	um	Spot	Position	147	59	xxx
227.7929673980546	58.29736043501744	20.740508722275514	um	Spot	Position	148	59	xxx
228.63838509653957	57.66361691497128	20.330175552932346	um	Spot	Position	149	59	xxx
229.30442198487017	56.675371345921455	19.358909905061456	um	Spot	Position	150	59	xxx
229.30824972247348	56.65426563039097	19.344512388260405	um	Spot	Position	151	59	xxx
232.54518517351036	52.21539593476012	14.722496884613168	um	Spot	Position	152	59	xxx
236.1166852619853	46.41125196563969	9.305909188580276	um	Spot	Position	153	59	xxx
233.82576641915793	43.631481879930845	7.6906338662847755	um	Spot	Position	154	59	xxx
223.92422958795942	35.891825162099835	5.137373149198453	um	Spot	Position	155	59	xxx
216.33217582148728	30.700669298928574	8.541623666742055	um	Spot	Position	156	59	xxx
211.0330752909929	26.891404281244004	8.990986212913931	um	Spot	Position	157	59	xxx
199.17575224541923	19.251460157954327	10.889647106869946	um	Spot	Position	158	59	xxx
199.71760308053922	22.65834112329964	8.852295068436334	um	Spot	Position	159	59	xxx
191.29402694489548	30.686518514554972	3.1337689365822348	um	Spot	Position	160	59	xxx
184.12372233618137	26.625185234918813	1.1724496457279423	um	Spot	Position	161	59	xxx
172.0974981912601	25.50151537489749	3.653831757728973	um	Spot	Position	162	59	xxx
166.61132897812604	29.974344229220307	4.428770050870559	um	Spot	Position	163	59	xxx
166.28799290076788	37.46363746536365	9.142477600532322	um	Spot	Position	164	59	xxx
169.08426581529997	36.338286190947414	9.162205277684043	um	Spot	Position	165	59	xxx
178.0067236576694	38.53736720022979	9.145495785689198	um	Spot	Position	166	59	xxx
181.2650325458001	35.988694936302934	12.240924292404287	um	Spot	Position	167	59	xxx
190.94552320372532	31.263036302621643	23.330296896808367	um	Spot	Position	168	59	xxx
196.14707155323057	28.84477628350625	28.898849159729906	um	Spot	Position	169	59	xxx
208.2730732367939	23.426866926321217	41.28352706262751	um	Spot	Position	170	59	xxx
210.84842238512257	21.98783809030301	44.3227007764159	um	Spot	Position	171	59	xxx
206.43833688982016	22.352066640568054	47.5276572655983	um	Spot	Position	172	59	xxx
200.27984103956157	20.17148942610141	51.83031027153851	um	Spot	Position	173	59	xxx
190.18369059085987	15.431399892722958	58.39064914990805	um	Spot	Position	174	59	xxx
190.27907446146224	15.967923277667698	56.878358703162846	um	Spot	Position	175	59	xxx
191.30825736346358	15.884820892072028	56.120534635926276	um	Spot	Position	176	59	xxx
189.50133973503466	17.17902370741091	54.64954840462597	um	Spot	Position	177	59	xxx
184.6597662806883	19.104832790106496	55.21238108839595	um	Spot	Position	178	59	xxx
168.25744149932672	23.742031760632827	56.88540011617696	um	Spot	Position	179	59	xxx
162.22989040403462	24.1958550330064	55.7713551236278	um	Spot	Position	180	59	xxx
162.59530421315367	24.465253749512478	55.65896783320894	um	Spot	Position	181	59	xxx
164.990370056985	24.235020727986317	54.925695131116065	um	Spot	Position	182	59	xxx
173.82427188660498	27.757427196429635	51.86235071949726	um	Spot	Position	183	59	xxx
176.13194667002858	28.252245639791724	51.12000622856124	um	Spot	Position	184	59	xxx
177.57338464052143	27.17513483114793	50.07523374334502	um	Spot	Position	185	59	xxx
178.25512520148726	27.85427224476994	50.90008366374977	um	Spot	Position	186	59	xxx
178.08169273311518	27.08122950751492	52.78609192014009	um	Spot	Position	187	59	xxx
175.80634320272563	28.599796443927648	60.45169526764737	um	Spot	Position	188	59	xxx
172.86350041388994	32.43063894742358	67.74411988554192	um	Spot	Position	189	59	xxx
175.20351837187758	38.83247991719543	67.98874319727867	um	Spot	Position	190	59	xxx
181.73361198334257	51.977530332111144	66.73907786423594	um	Spot	Position	191	59	xxx
185.81875831709758	49.17279800736928	68.35118885269371	um	Spot	Position	192	59	xxx
195.37471355469933	41.886679576683306	74.41832046090958	um	Spot	Position	193	59	xxx
194.1154524067984	40.24539511098039	76.19018209368961	um	Spot	Position	194	59	xxx
186.28133148445406	40.73203143456799	78.29272626577703	um	Spot	Position	195	59	xxx
178.3939122516885	36.98563831301952	76.42426623348183	um	Spot	Position	196	59	xxx
177.36501628776605	39.73151379241316	74.43077024189965	um	Spot	Position	197	59	xxx
177.4707148465607	40.29423309914223	77.99213138786232	um	Spot	Position	198	59	xxx
178.09977962383812	43.07859980116505	77.5942816603459	um	Spot	Position	199	59	xxx
173.934449003267	48.55309762096984	77.81878972903178	um	Spot	Position	200	59	xxx
172.31209415107176	52.12531010382574	79.0473719480249	um	Spot	Position	201	59	xxx
168.29004448833794	51.46425468564536	84.10685419013953	um	Spot	Position	202	59	xxx
169.09645221852253	50.184753539094906	88.52685007025184	um	Spot	Position	203	59	xxx
178.81798362739326	43.10968902275461	93.62510056746719	um	Spot	Position	223	60	xxx
174.90529956963286	35.79300166956256	87.14723100445931	um	Spot	Position	224	60	xxx
170.2332151388978	25.621814884238187	77.58672336031512	um	Spot	Position	225	60	xxx
173.0063735077792	25.50985998288981	78.04668104958546	um	Spot	Position	226	60	xxx
172.82934575360244	25.89279709500371	75.91501509016327	um	Spot	Position	227	60	xxx
172.81574193502334	24.229971547001668	75.47797865940774	um	Spot	Position	228	60	xxx
171.68191089782664	16.43057351415691	67.16087245346597	um	Spot	Position	229	60	xxx
178.70037081807365	11.457878550543509	64.15407311844966	um	Spot	Position	230	60	xxx
186.15867084322775	13.21858371145998	61.5875801708914	um	Spot	Position	231	60	xxx
185.94113427248627	13.107626966119144	61.61656710929947	um	Spot	Position	232	60	xxx
177.0021604656395	12.245468666402845	66.60733781744162	um	Spot	Position	233	60	xxx
176.5733372177064	12.204433043327935	66.84088960137646	um	Spot	Position	234	60	xxx
169.01867658557765	17.492781723129948	69.72926099969514	um	Spot	Position	235	60	xxx
160.49594385007543	21.45577241378575	75.91848102768186	um	Spot	Position	236	60	xxx
160.13411243452532	20.833346251872797	78.82217129893395	um	Spot	Position	237	60	xxx
159.89277096959836	17.731817373984185	85.24992920842195	um	Spot	Position	238	60	xxx
160.28119720185447	12.777934803902522	94.11782909590325	um	Spot	Position	239	60	xxx
159.4156183493598	2.381350511578882	96.8323807139979	um	Spot	Position	240	60	xxx
159.55769650562254	2.3077666128413594	96.84386512944128	um	Spot	Position	241	60	xxx
161.31918114459305	6.552463718433927	95.11134298133865	um	Spot	Position	242	60	xxx
158.11278343215898	13.731729029785287	94.74466002495423	um	Spot	Position	243	60	xxx
157.65923730078188	19.542106623725786	97.66639278196531	um	Spot	Position	244	60	xxx
159.9057458011331	22.130655273806173	93.77494497034833	um	Spot	Position	245	60	xxx
161.0781142223121	25.037943468072523	94.69518696048635	um	Spot	Position	246	60	xxx
161.10196832549155	25.27572018412606	94.91976892363586	um	Spot	Position	247	60	xxx
160.7912985507846	27.4019632620665	98.17381280865109	um	Spot	Position	248	60	xxx
160.84117279336857	28.791658309005264	98.53744410905877	um	Spot	Position	249	60	xxx
159.45276642748482	39.14125850697603	96.72920384088458	um	Spot	Position	250	60	xxx
291.26426725822273	258.25817275989425	66.99418650130991	um	Spot	Position	1	61	xxx
293.9227661222146	257.9952788892281	69.25261532783918	um	Spot	Position	2	61	xxx
293.19697338939267	258.1665816888394	68.92634831841659	um	Spot	Position	3	61	xxx
291.42176030053565	257.4293796464332	65.85996164284643	um	Spot	Position	4	61	xxx
291.7857720689706	257.6450223238135	66.72354875010099	um	Spot	Position	5	61	xxx
291.81260500556306	257.58733269964307	66.3558291366573	um	Spot	Position	6	61	xxx
292.33070436365114	251.04073397799667	51.74346374832944	um	Spot	Position	7	61	xxx
297.8544128148767	246.60911318906292	42.43773337222867	um	Spot	Position	8	61	xxx
296.7556849239812	247.22616108800486	44.13062588748195	um	Spot	Position	9	61	xxx
296.38446384138877	248.80344337096128	40.62142901111729	um	Spot	Position	10	61	xxx
296.34947973918827	249.9210999121004	26.851467416364528	um	Spot	Position	11	61	xxx
293.8813296214383	249.59179193887167	28.001507298857973	um	Spot	Position	12	61	xxx
283.4800322118457	250.72428835559256	27.398639402788323	um	Spot	Position	13	61	xxx
266.5172775394401	251.72933918144633	26.47252237079118	um	Spot	Position	14	61	xxx
267.71145247540085	251.63092282360455	26.545746046788434	um	Spot	Position	15	61	xxx
273.2277931267369	246.24358538476434	24.316026005251103	um	Spot	Position	16	61	xxx
277.29046363757567	239.22683133354687	18.92407388199311	um	Spot	Position	17	61	xxx
275.3792095381527	239.30610662728665	18.146930948693797	um	Spot	Position	18	61	xxx
274.09028909457777	238.7030340595461	10.478457749606008	um	Spot	Position	19	61	xxx
273.3168839231281	238.38055829890695	3.307570518122689	um	Spot	Position	20	61	xxx
272.95773216419394	243.73491709231038	2.5555021288576985	um	Spot	Position	21	61	xxx
272.8652272180858	243.14752766030955	3.3322492636971535	um	Spot	Position	22	61	xxx
270.54074848973823	239.20971831974595	8.973924135144193	um	Spot	Position	23	61	xxx
267.59234919837354	238.81455443056345	15.204482811125104	um	Spot	Position	24	61	xxx
266.7102275782223	241.8905758037155	15.970111379560095	um	Spot	Position	25	61	xxx
268.68629762672	242.26949229804342	10.723885020702301	um	Spot	Position	26	61	xxx
267.4643277920278	246.14976631724028	7.934186931679072	um	Spot	Position	27	61	xxx
267.65263826506236	246.12105017755985	7.770823974515016	um	Spot	Position	28	61	xxx
278.27930473922663	242.4713112867461	2.1571128351090625	um	Spot	Position	29	61	xxx
277.6551620290442	244.51837935192853	0.0600190124726967	um	Spot	Position	30	61	xxx
285.3353797307999	395.39886266961867	37.79550032606889	um	Spot	Position	1	62	xxx
285.7783411518715	391.19474285969295	30.722277087996495	um	Spot	Position	2	62	xxx
288.4889562880661	392.14945330875935	29.20563019352122	um	Spot	Position	3	62	xxx
291.46224126260137	388.8973145664837	28.96949078724631	um	Spot	Position	4	62	xxx
291.41117923735237	388.7241318079428	29.27085604237284	um	Spot	Position	5	62	xxx
290.24364466699734	383.9863475860437	36.792988993039764	um	Spot	Position	6	62	xxx
291.79156564135343	383.52707029723274	38.93637757789142	um	Spot	Position	7	62	xxx
297.5875090900077	377.14356862255033	51.55586858653298	um	Spot	Position	8	62	xxx
302.210691448765	377.80420197175715	51.072802580715425	um	Spot	Position	9	62	xxx
302.4779317239935	377.325596742154	51.655430322971824	um	Spot	Position	10	62	xxx
302.3524163089411	379.02538305963463	53.264028252642646	um	Spot	Position	11	62	xxx
303.0426711495521	379.50931103020883	55.282056659903226	um	Spot	Position	12	62	xxx
305.177120420838	378.59483780900666	57.00967222116352	um	Spot	Position	13	62	xxx
306.30278950376777	377.625851276662	62.01308223246622	um	Spot	Position	14	62	xxx
304.78800095417085	374.285937142911	62.06827824066179	um	Spot	Position	15	62	xxx
301.84747701025333	375.9928445618411	60.924718150317595	um	Spot	Position	16	62	xxx
297.0491995345509	371.6906760387196	52.42384735820772	um	Spot	Position	17	62	xxx
298.51737441409114	367.2872023214049	47.77566176811276	um	Spot	Position	18	62	xxx
298.5841708694081	367.300838256576	47.810083368827264	um	Spot	Position	19	62	xxx
301.7503652948996	368.07842621653	49.58484759020778	um	Spot	Position	20	62	xxx
304.98322862780753	367.0688117582163	47.555833552481715	um	Spot	Position	21	62	xxx
305.6317339414805	360.4041697043103	43.59045938563394	um	Spot	Position	22	62	xxx
304.5800885025087	356.4697053642478	44.64410251468961	um	Spot	Position	23	62	xxx
296.2659846732517	348.37342976598467	47.31631839414486	um	Spot	Position	24	62	xxx
295.13716055794754	349.64379259295384	47.43678524719728	um	Spot	Position	25	62	xxx
292.249345313539	355.56355225734666	53.02364768555144	um	Spot	Position	26	62	xxx
290.36027739179406	359.1585665251894	50.175278274557904	um	Spot	Position	27	62	xxx
290.33426330504415	360.22997601007546	48.3203152206442	um	Spot	Position	28	62	xxx
297.97235174735704	364.4149186401868	51.42610149557645	um	Spot	Position	29	62	xxx
297.8656692006949	362.8607880613613	51.26686832671983	um	Spot	Position	30	62	xxx
292.4015285729789	355.82839952918823	44.32461074579968	um	Spot	Position	31	62	xxx
293.4802537879656	355.17949296813515	42.913988148058934	um	Spot	Position	32	62	xxx
291.8930277022488	356.91443619417464	39.48508749822108	um	Spot	Position	33	62	xxx
292.86567144186307	358.86341615401	33.12516457607772	um	Spot	Position	34	62	xxx
289.27743405377464	362.1563494857514	28.03696694813273	um	Spot	Position	35	62	xxx
294.2646357974815	367.5612030395992	27.448168819145497	um	Spot	Position	36	62	xxx
294.4077825343262	365.9675827162505	24.252883783101456	um	Spot	Position	37	62	xxx
294.5449767782067	364.36674127435316	20.967102323621987	um	Spot	Position	38	62	xxx
291.2746812263032	363.683259672884	15.564818776467396	um	Spot	Position	39	62	xxx
283.19197469434613	360.1468396096167	4.4104464898525375	um	Spot	Position	40	62	xxx
356.3595284050941	289.21726178090944	4.62435246555256	um	Spot	Position	78	63	xxx
351.99075454474564	288.24740729546227	5.233240421976244	um	Spot	Position	79	63	xxx
348.2752791318887	279.22777038041085	5.536498110623701	um	Spot	Position	80	63	xxx
356.9405570044734	292.91245312107776	2.7552498200067004	um	Spot	Position	89	64	xxx
356.8262374941349	292.85361851244016	2.796747949808922	um	Spot	Position	90	64	xxx
350.9196220939674	291.03748742134513	2.818449555406321	um	Spot	Position	91	64	xxx
308.4452825656324	260.29418496476274	1.4190574463126175	um	Spot	Position	100	65	xxx
309.31380719551413	260.97505694568065	4.048072593567545	um	Spot	Position	101	65	xxx
316.6200825160348	261.8659021611773	10.182836311582662	um	Spot	Position	102	65	xxx
323.7561311798653	261.785293941078	16.417703151288016	um	Spot	Position	103	65	xxx
337.87542712921805	261.6258035327094	28.753932101183103	um	Spot	Position	104	65	xxx
338.5915671772403	264.8670945341485	27.18107608323711	um	Spot	Position	105	65	xxx
340.79132059280744	264.5974134438389	24.074140507018697	um	Spot	Position	106	65	xxx
340.8386363019585	265.0099853776337	23.48481276508429	um	Spot	Position	107	65	xxx
341.6550603207954	265.08625220282204	22.358388660095176	um	Spot	Position	108	65	xxx
343.1172336427934	263.901414205809	19.176195414838396	um	Spot	Position	109	65	xxx
346.4842771531776	262.87323171294906	5.371641134041935	um	Spot	Position	110	65	xxx
338.2972380236513	351.9062630468816	26.076159612913425	um	Spot	Position	1	66	xxx
331.73732724984825	343.6422052301864	22.001283252834483	um	Spot	Position	2	66	xxx
327.33680502948255	344.76668718166457	20.602193079582822	um	Spot	Position	3	66	xxx
327.682245347964	345.00635676616463	20.350040773936474	um	Spot	Position	4	66	xxx
336.75740526459936	347.3575120043674	20.011278307457918	um	Spot	Position	5	66	xxx
343.39979870451276	350.41628423705185	22.283437424356013	um	Spot	Position	6	66	xxx
351.50373234689863	355.8760256404686	25.539731856075853	um	Spot	Position	7	66	xxx
353.97823476536377	358.13867793555534	20.77362788985558	um	Spot	Position	8	66	xxx
356.3196510957356	357.70038176112064	17.337476890674555	um	Spot	Position	9	66	xxx
358.6587790831911	356.53205600706895	19.204771406668698	um	Spot	Position	10	66	xxx
360.37880520069916	357.94795349576646	19.472801551335053	um	Spot	Position	11	66	xxx
356.2957662551651	363.3366303178517	20.12928602324193	um	Spot	Position	12	66	xxx
355.22884588737367	366.3883208173856	20.428858741894818	um	Spot	Position	13	66	xxx
353.8973747912986	367.75829673235745	18.736485202015302	um	Spot	Position	14	66	xxx
345.94409558356256	371.4035776698633	8.56417273197136	um	Spot	Position	15	66	xxx
346.12592135311326	374.7648460267873	7.071942377343226	um	Spot	Position	16	66	xxx
347.5404624094305	378.03154751142773	0.7166853869186092	um	Spot	Position	17	66	xxx
338.53256023934466	375.9464428763013	6.514718497117516	um	Spot	Position	22	67	xxx
339.60069657617225	379.7363090036718	6.859700262798652	um	Spot	Position	23	67	xxx
339.7948157464106	379.43110124278644	7.146706391827753	um	Spot	Position	24	67	xxx
342.8644307654445	381.04139356844144	18.32714063563166	um	Spot	Position	25	67	xxx
343.1645668112716	380.56834240973996	17.77851482585211	um	Spot	Position	26	67	xxx
345.2377461567014	373.06247912474055	20.697923575242594	um	Spot	Position	27	67	xxx
348.7072269011625	361.3018909088629	25.81976303263386	um	Spot	Position	28	67	xxx
353.9445858184498	359.5209314065223	26.06901263885614	um	Spot	Position	29	67	xxx
353.4988261854721	360.39010301792547	26.04185062532926	um	Spot	Position	30	67	xxx
353.56014813771077	363.3498638462252	21.980002031343247	um	Spot	Position	31	67	xxx
352.56813415911535	361.9063544026313	12.890365738461508	um	Spot	Position	32	67	xxx
354.97401206251743	363.77057236300226	14.853982664987715	um	Spot	Position	33	67	xxx
363.3664421235689	371.5019925275535	23.709525201238105	um	Spot	Position	34	67	xxx
371.56002782740165	371.64896170006017	32.56913191795676	um	Spot	Position	35	67	xxx
366.7105406089952	372.9388865870018	39.2997304768798	um	Spot	Position	36	67	xxx
365.3401014509949	371.9173830644955	39.43716273912286	um	Spot	Position	37	67	xxx
361.252374457674	373.7227239863029	43.829424630722144	um	Spot	Position	38	67	xxx
359.5757465604898	374.7774058617182	45.46299447053982	um	Spot	Position	39	67	xxx
355.46383419514194	369.4515484759393	52.678436504116966	um	Spot	Position	40	67	xxx
352.2123205446791	369.1787309934221	51.22845762887179	um	Spot	Position	41	67	xxx
353.0859801468955	372.0122230348787	48.42963815169761	um	Spot	Position	42	67	xxx
359.178308187025	373.4914490055673	42.69520160416225	um	Spot	Position	43	67	xxx
359.2208454433037	372.7538500569791	42.5575122631127	um	Spot	Position	44	67	xxx
362.484171150982	361.0365984409311	38.37888011745132	um	Spot	Position	45	67	xxx
362.2598478881493	359.5006278792323	39.208320208655465	um	Spot	Position	46	67	xxx
362.0263060022967	359.3420843381243	39.063876105960766	um	Spot	Position	47	67	xxx
362.3296906507628	352.26380572416514	38.80044587998556	um	Spot	Position	48	67	xxx
364.35369333215573	339.89386280643765	33.84239813822939	um	Spot	Position	49	67	xxx
364.0201328873088	339.80651301207854	34.009438111974205	um	Spot	Position	50	67	xxx
363.5155494083072	335.7851528436567	37.10231987685844	um	Spot	Position	51	67	xxx
362.4501435224657	335.7734127340783	36.96891894431287	um	Spot	Position	52	67	xxx
359.4196392293614	335.0620579533948	38.40778054598073	um	Spot	Position	53	67	xxx
358.99459713567694	336.59071981955873	38.34430606334811	um	Spot	Position	54	67	xxx
358.28210052857526	336.45597533155836	38.84510480306197	um	Spot	Position	55	67	xxx
350.77448043134075	340.3671759267651	45.39441162975686	um	Spot	Position	56	67	xxx
349.17880932310374	340.0041354232642	46.004567538196625	um	Spot	Position	57	67	xxx
348.04758007342724	343.0715196436545	45.72503224353554	um	Spot	Position	58	67	xxx
347.24428106764026	342.97565854231226	41.07071059221396	um	Spot	Position	59	67	xxx
339.9223753020631	347.02707431233944	32.90265041954143	um	Spot	Position	60	67	xxx
337.61428311567624	351.9258601813287	31.9583838356059	um	Spot	Position	61	67	xxx
335.20593366033785	360.3613724992104	30.012992580136668	um	Spot	Position	62	67	xxx
336.15942558599636	366.7236797781914	24.229324443788464	um	Spot	Position	63	67	xxx
336.07986479175	375.5110584111812	25.695478580908365	um	Spot	Position	64	67	xxx
341.2918335334079	378.9445617683134	28.099332848087016	um	Spot	Position	65	67	xxx
343.02423722780435	376.2989934539039	30.011393862695616	um	Spot	Position	66	67	xxx
340.87304130066804	376.1362796459669	31.976836402533944	um	Spot	Position	67	67	xxx
337.9979602768658	370.3433218936433	37.89646154313365	um	Spot	Position	68	67	xxx
336.97423814825174	366.9990374964777	39.133046859358906	um	Spot	Position	69	67	xxx
336.29293826983394	360.2809734488011	42.88924659234425	um	Spot	Position	70	67	xxx
337.32538684057545	360.591043970933	43.14493308475572	um	Spot	Position	71	67	xxx
338.18731534629563	361.57529974323984	42.3497796547328	um	Spot	Position	72	67	xxx
350.38726619490194	367.63439401052676	40.50612554180648	um	Spot	Position	73	67	xxx
350.125451457545	366.21480292441714	41.17085197210417	um	Spot	Position	74	67	xxx
348.97251040719044	367.60819608314534	43.393782124691995	um	Spot	Position	75	67	xxx
351.9830879727126	367.42942956767587	43.71269305061297	um	Spot	Position	76	67	xxx
352.9896302386516	368.26210228531636	42.437178267662354	um	Spot	Position	77	67	xxx
351.87038515183116	367.0637357716543	41.37205021950761	um	Spot	Position	78	67	xxx
345.02774689632685	364.50561615584326	37.198628457313404	um	Spot	Position	79	67	xxx
346.4693437541983	364.6634993013764	34.3801677245719	um	Spot	Position	80	67	xxx
348.97547852848237	366.66624714013216	28.907277621850607	um	Spot	Position	81	67	xxx
344.41323841125103	371.04080523655495	21.80815289032585	um	Spot	Position	82	67	xxx
345.8807654648183	371.1855856828161	19.072335580624543	um	Spot	Position	83	67	xxx
353.62894400539307	368.0142997649245	12.962781995611493	um	Spot	Position	84	67	xxx
351.05123608603066	367.07713583079027	13.861578128544913	um	Spot	Position	85	67	xxx
349.15519224939527	358.7017716059981	15.9154120711712	um	Spot	Position	86	67	xxx
347.87841993576916	358.5782036554022	9.567500463266327	um	Spot	Position	87	67	xxx
342.60104806214264	358.07091347336893	5.374822371396487	um	Spot	Position	88	67	xxx
330.55187230247697	336.758281230505	0.02152404076179426	um	Spot	Position	143	68	xxx
333.50293694530444	332.16049431390627	0.8699603988866098	um	Spot	Position	145	69	xxx
345.02068590127703	333.97364004927215	1.1957848172314218	um	Spot	Position	150	70	xxx
344.49184682522844	333.4315071099912	11.652158890673629	um	Spot	Position	151	70	xxx
352.32671238429157	331.9541898985043	15.930896653081579	um	Spot	Position	152	70	xxx
356.1242124671401	331.9733714682491	17.3763301636912	um	Spot	Position	153	70	xxx
356.179013557987	331.9952996373116	17.483866872888676	um	Spot	Position	154	70	xxx
361.4331296439909	325.87419755977686	20.90447143614491	um	Spot	Position	155	70	xxx
359.89940517074604	321.5501787564355	15.655581175513767	um	Spot	Position	156	70	xxx
360.03420224057993	311.2155703299851	10.215403437678228	um	Spot	Position	157	70	xxx
359.8634206081101	311.2037367451375	10.945686411132353	um	Spot	Position	158	70	xxx
361.82911445537417	311.765358970947	16.585068168108858	um	Spot	Position	159	70	xxx
361.89551734146414	315.2436875584789	20.981770679257895	um	Spot	Position	160	70	xxx
364.2525819502857	315.77480620951906	33.163805642609205	um	Spot	Position	161	70	xxx
363.50083104948885	310.5167826633898	32.721838797106564	um	Spot	Position	162	70	xxx
368.23847694814197	307.48883388361406	36.250811946459606	um	Spot	Position	163	70	xxx
368.13932651685514	307.74170359109564	36.44919184618964	um	Spot	Position	164	70	xxx
368.2818844628792	306.20165778244905	38.128749079107315	um	Spot	Position	165	70	xxx
369.9263188218915	305.2713997708214	40.03384206988245	um	Spot	Position	166	70	xxx
375.62148533064845	300.83226185523444	48.350249321846164	um	Spot	Position	167	70	xxx
377.70156408767775	304.56694057701105	52.55419710840208	um	Spot	Position	168	70	xxx
377.26588968300445	303.52115052783097	51.8838481150914	um	Spot	Position	169	70	xxx
369.10839855899496	300.17114484662176	50.20018403206197	um	Spot	Position	170	70	xxx
352.07171028841714	293.17475323211585	46.68389946626984	um	Spot	Position	171	70	xxx
342.8721930850834	287.9996457846234	46.657715081810764	um	Spot	Position	172	70	xxx
343.23617521863565	288.1272966106471	46.8364163989357	um	Spot	Position	173	70	xxx
344.7815326474709	288.92813968359934	47.10659189992484	um	Spot	Position	174	70	xxx
347.5810165776962	286.1857907278804	44.8538279223506	um	Spot	Position	175	70	xxx
346.7766909575453	289.2012885814405	42.57067341639546	um	Spot	Position	176	70	xxx
340.412731501452	291.3401541863464	40.913594385524334	um	Spot	Position	177	70	xxx
339.95066595064947	289.25461657960903	42.91076677441653	um	Spot	Position	178	70	xxx
339.55810431771863	289.21551805103206	42.79044329310513	um	Spot	Position	179	70	xxx
339.6982339820071	289.15359576393246	42.6497912156373	um	Spot	Position	180	70	xxx
339.56615722083126	289.3510838278035	43.084901792605386	um	Spot	Position	181	70	xxx
334.57080770532116	296.82039103517945	59.541463798678656	um	Spot	Position	182	70	xxx
333.57102082577535	294.45653199962334	57.57141742893879	um	Spot	Position	183	70	xxx
330.94870047547255	291.75750241124035	59.55788979459035	um	Spot	Position	184	70	xxx
328.8292609155111	282.4395791559395	58.95931100470666	um	Spot	Position	185	70	xxx
329.0789561587515	283.6022240490826	59.10363566763952	um	Spot	Position	186	70	xxx
328.3634494298168	289.547795965671	63.385503561419256	um	Spot	Position	187	70	xxx
327.66575596663415	295.9467677679743	65.55233576038655	um	Spot	Position	188	70	xxx
324.00431172527044	296.7456636800188	69.1765920735801	um	Spot	Position	189	70	xxx
310.7437635354715	300.348604495911	76.71298631667577	um	Spot	Position	190	70	xxx
306.22454553493264	308.1543359454568	84.49868653222156	um	Spot	Position	191	70	xxx
298.7503075353361	310.2334182485083	84.56568924223232	um	Spot	Position	192	70	xxx
293.7225439917075	315.99868198212187	93.23663628287552	um	Spot	Position	193	70	xxx
293.18941796999206	318.9522530988953	95.14095547234221	um	Spot	Position	194	70	xxx
292.3059122834412	320.1512646331902	95.25689171370037	um	Spot	Position	195	70	xxx
291.14302285014446	322.28935694290993	97.01574883818054	um	Spot	Position	196	70	xxx
288.7137992772247	334.1004255135768	99.44541595238664	um	Spot	Position	197	70	xxx
282.9020843080432	345.2314669831823	95.52688070122964	um	Spot	Position	198	70	xxx
285.8067063735106	347.4988528830937	95.96645916698196	um	Spot	Position	199	70	xxx
293.8131904660143	348.92995574689195	99.20804717938734	um	Spot	Position	200	70	xxx
293.6518907366899	348.91654815367434	99.09727610999752	um	Spot	Position	201	70	xxx
289.61590692600754	351.61332437039346	98.35387247514441	um	Spot	Position	202	70	xxx
221.52979563935205	353.2938614622688	97.89786768505007	um	Spot	Position	220	71	xxx
221.21681062251798	353.1594210459786	97.86310466989501	um	Spot	Position	221	71	xxx
86.43745134722057	351.9231055780078	98.6209264630657	um	Spot	Position	111	72	xxx
85.09223901789198	350.55354918252135	97.70694250062927	um	Spot	Position	112	72	xxx
84.57212067067414	349.0896092554125	97.61219867398258	um	Spot	Position	113	72	xxx
86.32888344439525	336.6035442745232	93.72991275438378	um	Spot	Position	114	72	xxx
85.78708463921475	330.5089873884194	90.70757212358482	um	Spot	Position	115	72	xxx
84.85002768275656	327.6516110597058	81.29088764940157	um	Spot	Position	116	72	xxx
84.44695409732903	322.38742960926646	78.73766982589343	um	Spot	Position	117	72	xxx
80.54154591109648	320.2390281868036	74.55926839176686	um	Spot	Position	118	72	xxx
80.36246118183776	318.7994657318494	72.10462694445013	um	Spot	Position	119	72	xxx
75.52482202079625	316.67788914830066	73.29727449727787	um	Spot	Position	120	72	xxx
69.23142452631294	309.387557000611	75.13133755255173	um	Spot	Position	121	72	xxx
67.24100283198402	310.5063544880851	76.36969128124815	um	Spot	Position	122	72	xxx
64.37001350122858	316.9382620551765	80.19710954371548	um	Spot	Position	123	72	xxx
64.69099015509127	316.99363105568375	79.85414207597206	um	Spot	Position	124	72	xxx
63.791895882813144	317.57272078303686	80.6785158671206	um	Spot	Position	125	72	xxx
62.338851528369986	317.3157464085473	79.05418904977692	um	Spot	Position	126	72	xxx
65.43416975501776	321.80017873753627	80.58006608374676	um	Spot	Position	127	72	xxx
68.57865731710878	326.904599259242	84.10242446325698	um	Spot	Position	128	72	xxx
75.03163955747274	328.50441588188045	87.94617167254025	um	Spot	Position	129	72	xxx
84.70472015038827	326.10691595276836	93.6431759552554	um	Spot	Position	130	72	xxx
89.74926750513725	325.615857510957	94.75371416331129	um	Spot	Position	131	72	xxx
96.17032982550244	323.2874328239837	90.95677422703966	um	Spot	Position	132	72	xxx
96.44258893695088	323.3740095673268	88.2347357971562	um	Spot	Position	133	72	xxx
98.25798248337004	317.7895322308512	83.14124699275557	um	Spot	Position	134	72	xxx
99.21065155869442	313.88317777609865	79.5267944185527	um	Spot	Position	135	72	xxx
97.3874897082029	317.84688866451137	78.9192022852737	um	Spot	Position	136	72	xxx
99.7860677706351	317.44991499118834	78.73963511734372	um	Spot	Position	137	72	xxx
100.25797307068557	319.5044541417221	75.18484938487626	um	Spot	Position	138	72	xxx
99.58286507736842	316.1277079107346	72.3740663763494	um	Spot	Position	139	72	xxx
100.3124255072109	307.7959429760907	70.54748273724275	um	Spot	Position	140	72	xxx
105.48836828456483	302.7211817561176	64.38141033606975	um	Spot	Position	141	72	xxx
103.96258841125997	299.02029151683365	61.989913875287556	um	Spot	Position	142	72	xxx
106.14098986426737	298.9703110547245	63.057008198976035	um	Spot	Position	143	72	xxx
106.19526500234186	300.0417427573013	63.42844620788876	um	Spot	Position	144	72	xxx
105.93864891164827	301.1913845283934	63.8260458114202	um	Spot	Position	145	72	xxx
105.5496991145558	302.8848306966901	64.46444039630336	um	Spot	Position	146	72	xxx
100.32152611791399	300.57608778757896	63.208411086923604	um	Spot	Position	147	72	xxx
88.99315882623841	292.10896982254843	65.14971821097373	um	Spot	Position	148	72	xxx
83.5143590042923	293.7905363884729	66.15372945756414	um	Spot	Position	149	72	xxx
83.74087323065324	293.5977798357033	66.09840961187406	um	Spot	Position	150	72	xxx
95.89686857769391	284.3830935330103	64.87549694127243	um	Spot	Position	151	72	xxx
100.86375606169287	275.8918583618475	65.00621331818736	um	Spot	Position	152	72	xxx
106.29272016202465	270.24492415342013	59.413079562377376	um	Spot	Position	153	72	xxx
106.65624085403006	270.48966880089506	59.17758514967455	um	Spot	Position	154	72	xxx
110.3295716576589	272.77923294893355	60.7028077312211	um	Spot	Position	155	72	xxx
111.72894248026263	273.9861256409325	64.59575577913593	um	Spot	Position	156	72	xxx
111.01760936733122	273.840848699057	64.72799048610815	um	Spot	Position	157	72	xxx
96.97087729949737	275.75993353424025	68.49394920132592	um	Spot	Position	158	72	xxx
96.27702705438723	272.6626294414483	66.31657752999779	um	Spot	Position	159	72	xxx
97.31881178339815	273.6820456957865	61.26753186978537	um	Spot	Position	160	72	xxx
97.21287586100648	274.7138504639072	52.25215473685406	um	Spot	Position	161	72	xxx
99.0271332933412	267.96397775199773	43.83357108990596	um	Spot	Position	162	72	xxx
100.87974684736908	269.6823611355344	34.59774958476835	um	Spot	Position	163	72	xxx
100.91117142350812	269.49685015317266	34.91772275560996	um	Spot	Position	164	72	xxx
94.66193249132496	262.35806132151544	38.44941276381148	um	Spot	Position	165	72	xxx
89.25242380804903	248.26326285708717	41.6406937111537	um	Spot	Position	166	72	xxx
82.62160161650252	238.7745209888595	43.11596939711707	um	Spot	Position	167	72	xxx
83.74104569044862	238.44934219563683	46.433538571760884	um	Spot	Position	168	72	xxx
85.34362562244426	240.00387826473795	47.08893761287402	um	Spot	Position	169	72	xxx
88.62428519756685	235.87773654286232	47.254496346513264	um	Spot	Position	170	72	xxx
91.1534113967655	230.92835581228465	47.131721222589725	um	Spot	Position	171	72	xxx
87.59595913549587	234.54682626028372	47.894070819259525	um	Spot	Position	172	72	xxx
88.0960612405833	234.85203461986805	47.639461733443284	um	Spot	Position	173	72	xxx
87.21213418006295	233.74469860054114	46.718876294831375	um	Spot	Position	174	72	xxx
87.63411411236916	234.4843141605399	39.683108947722395	um	Spot	Position	175	72	xxx
91.60930406808093	233.82896728864978	36.075193530553854	um	Spot	Position	176	72	xxx
91.87459762247576	225.6668183989163	31.63543319198213	um	Spot	Position	177	72	xxx
93.16194906069057	225.0041144335142	27.00586148470043	um	Spot	Position	178	72	xxx
96.51645986305553	223.41702171887397	9.97344169136511	um	Spot	Position	179	72	xxx
94.77503438775739	216.28731131747583	1.3193622838444785	um	Spot	Position	180	72	xxx
94.27945030736451	217.04475282350876	1.1776816017083214	um	Spot	Position	181	72	xxx
92.46776580057076	222.99514212836542	4.275626595240595	um	Spot	Position	182	72	xxx
92.3166754155552	223.75704615167322	4.6338626019113525	um	Spot	Position	183	72	xxx
92.33026129817938	223.77640630053568	4.550770458203059	um	Spot	Position	184	72	xxx
94.73076488747006	222.91318448944236	3.5957001130276147	um	Spot	Position	187	73	xxx
95.26995355791662	222.4833096955356	2.698491054082387	um	Spot	Position	188	73	xxx
94.98069103697968	223.21693571296896	4.776985153758766	um	Spot	Position	189	73	xxx
88.68915410327713	223.47426925948906	12.349808799089594	um	Spot	Position	190	73	xxx
81.91459093938276	218.66899101837723	11.256031616936085	um	Spot	Position	191	73	xxx
72.09774708096147	216.6437590027069	5.090729606809392	um	Spot	Position	192	73	xxx
81.18711942382465	215.96987880182115	2.785683229049624	um	Spot	Position	197	74	xxx
88.69855543075472	222.24370793911226	10.789779347299346	um	Spot	Position	198	74	xxx
91.55404045347605	231.10136078358437	18.88355575857522	um	Spot	Position	199	74	xxx
90.57203452659759	233.9828050469069	20.203813516706738	um	Spot	Position	200	74	xxx
90.5768388582214	233.98405749114127	20.200952002044833	um	Spot	Position	201	74	xxx
89.92678377193823	233.29244208801433	20.040185114620453	um	Spot	Position	202	74	xxx
83.81333245337859	230.1517468496995	24.14936884300463	um	Spot	Position	203	74	xxx
83.8280158069626	229.89925249798017	24.831028621151695	um	Spot	Position	204	74	xxx
83.50977249515975	228.97345136531794	29.528855468585462	um	Spot	Position	205	74	xxx
85.4178927232602	225.58837105416552	43.94921899248513	um	Spot	Position	206	74	xxx
89.77604279924034	223.94264768586018	46.16474539468834	um	Spot	Position	207	74	xxx
94.97339353402265	212.34947003388388	49.358959002894245	um	Spot	Position	208	74	xxx
94.89970916261527	212.20265787290222	49.877882862630045	um	Spot	Position	209	74	xxx
93.45407146085121	210.35259689993703	50.92286503235781	um	Spot	Position	210	74	xxx
84.9272711303428	199.7113873739395	57.77789677827358	um	Spot	Position	211	74	xxx
82.00558325180072	201.15882890422603	61.514859256604204	um	Spot	Position	212	74	xxx
71.47060512037854	206.00581870201506	75.25178002087164	um	Spot	Position	213	74	xxx
69.11054493516225	204.2379279209309	78.57824645555169	um	Spot	Position	214	74	xxx
65.38991479208704	205.92794495932822	79.06908947913774	um	Spot	Position	215	74	xxx
60.01681262910415	206.42658801122604	80.86404466193538	um	Spot	Position	216	74	xxx
52.308247095090984	210.59017524376222	84.83207156749188	um	Spot	Position	217	74	xxx
50.945043433521604	212.51868886676507	83.75767018111206	um	Spot	Position	218	74	xxx
48.412494219277356	211.33297018794252	76.45937699028566	um	Spot	Position	219	74	xxx
49.893422122660176	207.4027136307874	76.39667622235389	um	Spot	Position	220	74	xxx
54.98846419050417	201.8214994368337	82.19988578273224	um	Spot	Position	221	74	xxx
57.28692908900848	204.62540987619803	89.03829658843773	um	Spot	Position	222	74	xxx
65.46887594717967	205.55199625236577	92.04081732103919	um	Spot	Position	223	74	xxx
65.30293316174135	204.21155295643044	92.83604133195415	um	Spot	Position	224	74	xxx
65.14644379418381	206.76586758464398	92.02383855485759	um	Spot	Position	225	74	xxx
68.35024281736916	216.55163011510137	85.05680874499161	um	Spot	Position	226	74	xxx
72.92377206189494	219.59449370685007	77.98224204194489	um	Spot	Position	227	74	xxx
70.4477631981234	225.90175140075542	71.55959392751075	um	Spot	Position	228	74	xxx
70.94258537410205	226.82585625591193	71.64708162162394	um	Spot	Position	229	74	xxx
75.26240916327785	233.55318749515004	75.40608283961086	um	Spot	Position	230	74	xxx
77.16171471813317	235.38247302588576	76.3321335519015	um	Spot	Position	231	74	xxx
78.792070125896	241.50719131636535	73.24797494624345	um	Spot	Position	232	74	xxx
79.03088775326238	244.44422073928766	76.47368553027374	um	Spot	Position	233	74	xxx
75.90754484750461	247.06712864764424	76.19973392711287	um	Spot	Position	234	74	xxx
74.84752805733383	245.74989248103992	77.69301662296373	um	Spot	Position	235	74	xxx
75.65449357918156	245.32457897052836	79.47875970281407	um	Spot	Position	236	74	xxx
77.60599451991595	246.09046303132297	79.63642796024327	um	Spot	Position	237	74	xxx
83.2345536771442	246.37324847712102	79.45519437846808	um	Spot	Position	238	74	xxx
87.62742401603597	244.07185352732998	80.16647735236639	um	Spot	Position	239	74	xxx
88.3185944614006	240.89819636953894	82.45169650458837	um	Spot	Position	240	74	xxx
84.2377181806066	234.37400136056914	83.7571081842212	um	Spot	Position	241	74	xxx
85.24107314209483	230.3909788620489	84.8720616017128	um	Spot	Position	242	74	xxx
86.91346113079243	224.93593988601233	84.79014907733794	um	Spot	Position	243	74	xxx
89.31058365966648	221.96816292510235	84.14213264532006	um	Spot	Position	244	74	xxx
87.55789190685323	221.90377037474533	77.14964919583073	um	Spot	Position	245	74	xxx
90.60942985321795	221.66551242287548	75.543086435476	um	Spot	Position	246	74	xxx
89.14906474688068	221.2394694082289	73.25804540654286	um	Spot	Position	247	74	xxx
86.0763407849816	217.00302650557316	69.89064023202205	um	Spot	Position	248	74	xxx
85.7266070376079	210.53958462168507	60.23094250170664	um	Spot	Position	249	74	xxx
87.73481883271509	207.66634486079346	54.16774805007976	um	Spot	Position	250	74	xxx
92.31125833027687	200.51512132395422	42.69903967026321	um	Spot	Position	251	74	xxx
95.62033188006103	203.48780714632417	38.9938498734282	um	Spot	Position	252	74	xxx
103.86279222328484	209.30039064485408	36.934787849461095	um	Spot	Position	253	74	xxx
105.107622430236	209.3888102884435	37.403761579903374	um	Spot	Position	254	74	xxx
109.99209729153104	202.74350349654526	39.67282160870505	um	Spot	Position	255	74	xxx
115.54045306265407	194.43435307622815	35.273248506981844	um	Spot	Position	256	74	xxx
113.16126827831219	183.9923701646115	38.288148818665356	um	Spot	Position	257	74	xxx
58.50773221647363	324.1122098009156	94.29835106926197	um	Spot	Position	1	75	xxx
67.27670460243148	316.9750592067184	92.8958157100425	um	Spot	Position	2	75	xxx
72.36083743494979	315.762539196378	93.98836472088864	um	Spot	Position	3	75	xxx
87.93694726060843	313.9682943550933	94.20521655469747	um	Spot	Position	4	75	xxx
100.64791955502788	317.37703855242194	97.09673070794878	um	Spot	Position	5	75	xxx
106.64970372022688	318.97746013650067	95.67724930441781	um	Spot	Position	6	75	xxx
104.27393972684848	317.4979380676184	96.8264881441063	um	Spot	Position	7	75	xxx
104.01393009643196	316.98360897662405	97.05402848680889	um	Spot	Position	8	75	xxx
104.08064177509932	317.66681074443676	97.64876077148656	um	Spot	Position	9	75	xxx
104.0232832630512	321.77200727033437	94.86200658370245	um	Spot	Position	10	75	xxx
97.50890092821113	322.4203429560026	92.01947960312023	um	Spot	Position	11	75	xxx
99.31238770954603	321.66150119948026	91.23765780097096	um	Spot	Position	12	75	xxx
108.97199232869121	317.40768036823164	87.20079175063715	um	Spot	Position	13	75	xxx
120.5097197644358	313.09167186622165	79.03487342151784	um	Spot	Position	14	75	xxx
133.91488010684756	306.8616754919627	74.54011033483991	um	Spot	Position	15	75	xxx
131.08784554551775	306.2895085710499	68.43071927356458	um	Spot	Position	16	75	xxx
129.83665967727813	312.0334804351103	65.2796755481478	um	Spot	Position	17	75	xxx
126.20691791364283	326.4115879908095	56.83858169384221	um	Spot	Position	18	75	xxx
122.19187819417401	327.69113540061585	54.81581931995189	um	Spot	Position	19	75	xxx
122.01153611107688	325.23462242497203	55.130258630425374	um	Spot	Position	20	75	xxx
120.6497721737516	306.68548112442613	57.50459137698463	um	Spot	Position	21	75	xxx
113.949159250655	301.485693702378	58.373057876122026	um	Spot	Position	22	75	xxx
113.93238611483062	301.4960238985786	58.35647337474202	um	Spot	Position	23	75	xxx
111.9924722865515	302.7207483374447	58.81524618642157	um	Spot	Position	24	75	xxx
112.78223281398918	302.40979251614914	58.69257783124277	um	Spot	Position	25	75	xxx
127.0994939500943	297.2328371703818	55.08557827888598	um	Spot	Position	26	75	xxx
127.75220321102158	297.7833531926546	53.857005885026425	um	Spot	Position	27	75	xxx
128.44702534620683	296.7999759920482	55.19422979713964	um	Spot	Position	28	75	xxx
129.7833782430651	292.76387294899354	56.54632712731831	um	Spot	Position	29	75	xxx
131.56594829054814	293.4751320495735	53.29051831857101	um	Spot	Position	30	75	xxx
135.09257296920995	297.31593289402804	42.605488148954805	um	Spot	Position	31	75	xxx
137.1375107776792	297.2232538424025	36.169628486351414	um	Spot	Position	32	75	xxx
136.78904755215808	294.5487227299645	37.325659721547986	um	Spot	Position	33	75	xxx
134.26865324447093	294.54277608337395	39.53131728401894	um	Spot	Position	34	75	xxx
130.68213452540206	299.7307946195161	40.194373724673135	um	Spot	Position	35	75	xxx
128.90846199700857	303.5573359304864	42.251211486673526	um	Spot	Position	36	75	xxx
126.83588206319614	306.0923001048567	48.678902816625495	um	Spot	Position	37	75	xxx
121.55472003154765	312.5506214902803	65.0565430018438	um	Spot	Position	38	75	xxx
118.33634588996702	313.137595201235	66.03193324720219	um	Spot	Position	39	75	xxx
[truncated: 10,061 more rows]
