# Supplementary material for: Leukocyte Motility Models Assessed through Simulation and Multi-objective Optimization-Based Model Selection
Source: PLoS Comput Biol. 2016 Sep 2;12(9):e1005082. doi: 10.1371/journal.pcbi.1005082 (PMC5010290; doi:10.1371/journal.pcbi.1005082)
Supplement: S1 Software — (ZIP) [file pcbi.1005082.s038.zip › simulation/results/test/_TimeIndex.csv]

Time Index
====================
Time [ms]	Track
0.0	0
45000.0	1
90000.0	2
135000.0	3
180000.0	4
225000.0	5
270000.0	6
315000.0	7
360000.0	8
405000.0	9
