# Supplementary material for: Leukocyte Motility Models Assessed through Simulation and Multi-objective Optimization-Based Model Selection
Source: PLoS Comput Biol. 2016 Sep 2;12(9):e1005082. doi: 10.1371/journal.pcbi.1005082 (PMC5010290; doi:10.1371/journal.pcbi.1005082)
Supplement: S1 Software — (ZIP) [file pcbi.1005082.s038.zip › simulation/src/core/Compartment3D.java]

package core;

import java.util.ArrayList;
import java.util.Collection;
import java.util.Vector;

import sim.engine.SimState;
import sim.engine.Steppable;
import sim.field.continuous.Continuous3D;
import sim.field.grid.IntGrid3D;
import sim.util.Bag;
import sim.util.Double3D;
import sim.util.IntBag;
import utils.Utils;

/**
 * 
 *  This program is free software: you can redistribute it and/or modify
    it under the terms of the GNU General Public License as published by
    the Free Software Foundation, either version 3 of the License, or
    (at your option) any later version.

    This program is distributed in the hope that it will be useful,
    but WITHOUT ANY WARRANTY; without even the implied warranty of
    MERCHANTABILITY or FITNESS FOR A PARTICULAR PURPOSE.  See the
    GNU General Public License for more details.

    You should have received a copy of the GNU General Public License
    along with this program.  If not, see <http://www.gnu.org/licenses/>.
 * 
 * Represents the 3D tissue volume. 
 * @author Mark N. Read
 *
 */
@SuppressWarnings("serial")
public class Compartment3D implements Steppable
{
	/*
	 * Note that these fields are deliberately public - they have to be for the GUI to 
	 * latch onto them for portrayal.
	 */
	public Continuous3D cellField;  		// stores cells in a continuous space
	public IntGrid3D    restrictedField;	// stores restrictions on cell movement. 0 = no restriction, 1 = blocked.
 
	// storing all hair follicles here in case we need to access them later (e.g., the GUI does, and collision 
	// detection may also).
	public ArrayList<HairFollicle> follicles = new ArrayList<HairFollicle>();
	
	public Compartment3D()
	{
		cellField = new Continuous3D(
				1.0,	// discretization, dividing space into regions for maintaining a map of objects' locations.  
				Simulation.tissueWidth, Simulation.tissueHeight, Simulation.tissueDepth);
		cellField.clear();		
		restrictedField = new IntGrid3D(Simulation.tissueWidth, Simulation.tissueHeight, Simulation.tissueDepth, 0);
		createHairFollicles();	
	}
	
	@Override
	public void step(SimState arg0) 
	{}	
	
	/**
	 * Populate the space with cells, placing each cell randomly in the volume such that cells do not overlap. 
	 */
	public void placeCellRandomly(Cell cell)
	{
		Double3D loc;				// will try to find a location for the neutrophil.
		// local copies of parameter values, to make equations below more readable. 
		final double w = Simulation.tissueWidth;
		final double h = Simulation.tissueHeight;
		final double d = Simulation.tissueDepth;
		final double bf = Simulation.bufferSize;
		do
		{
			// select a random location.  
			// neutrophils can be placed in the tissue volume, and similar sized volumes all around it (except 
			// above it, because that breaches the skin).
			final double lw = (Simulation.rng.nextDouble() * (w + (2.0 * w * bf))) - (w * bf);
			final double lh = (Simulation.rng.nextDouble() * (h + (2.0 * h * bf))) - (h * bf);
			final double ld = Simulation.rng.nextDouble() * (d + (d * bf));
			
			loc = new Double3D(lw, lh, ld);
		} while (! isOccupiableSpace(loc, cell));
		this.cellField.setObjectLocation(cell, loc);
	}
	
	/**
	 * Checks whether the particular cell would collide with any others, were it to be placed at the supplied location.
	 *  
	 * @param cellLoc
	 * @param cell
	 * @return	True if there is a collision.
	 */
	private boolean cellularCollisions(Double3D cellLoc, Cell cell)
	{
		// this is a conservative estimate, true as long as the biggest cell's diameter isn't more than 
		// twice the diameter as the smallest. 
		double distance =  2 * cell.getDiameter();
		boolean collision = false;						// the default case, we will look for the exception below. 
		Bag neighbours = cellField.getNeighborsExactlyWithinDistance(cellLoc, distance, false, true, true, null);
		// remove `cell` if it is already placed in the tissue space (clearly it will collide with itself).
		neighbours.remove(cell);					 
		for (Object other : neighbours)
		{	
			double minDistance = ((Cell)other).getRadius() + cell.getRadius();
			// minimum distance at which there is no collision. 			
			Double3D otherLoc = cellField.getObjectLocation(other);
			// actual distance between the two cells. 
			distance = Math.sqrt( ((cellLoc.x - otherLoc.x) * (cellLoc.x - otherLoc.x))
								+ ((cellLoc.y - otherLoc.y) * (cellLoc.y - otherLoc.y))	
								+ ((cellLoc.z - otherLoc.z) * (cellLoc.z - otherLoc.z)) );
			if (distance <= minDistance)
			{
				collision = true;
				break;
			}			
		} 
		return collision;		
	}
			
	/**
	 * Moves a cell in space, providing collision avoidance with other cells. A cell must be 
	 * specified, and its preferred movement (movement, not preferred location!). The preferred movement is used to
	 * calculate the eventual movement, but is adjusted to ensure that no spatial co-occupancies occur. 
	 * 
	 * Returns an array containing two Double3Ds. 
	 * The first is the new location is returned, as it may be useful to store this locally.
	 * The second is a 'bounce' vector. This is a sum of the normals of contacts that 'cell' makes with neighbours. 
	 * The bounce vector can be used to allow cells to slide over one another, if it is summed with the next movement
	 * vector. Bounce vector is of zero length if no contact occurred. 
	 * 
	 * Note that his algorithm does not work so well for what seems like simultaneous collisions with two things. The
	 * reason is that with cells that don't squash, at this level of precision, one object is always hit before another,
	 * and hence the cell will make very small bounces between the two, rather than hitting both simultaneously. 
	 */
	public MoveResults moveCellCollisionDetection(Cell cell, Double3D move)
	{
		/* This algorithm is based on that found in 
		 * http://www.gamasutra.com/view/feature/131424/pool_hall_lessons_fast_accurate_.php?page=2
		 * Accessed on the 13th June 2014.
		 * 
		 * Some notation for what is happening here. The 'cell's current location is labelled C.
		 * Cell is to make a move, initially proposed to be 'move', but shortened to avoid collisions as needed.
		 * The location that the move will take C to is S.
		 *   
		 * 'Other's current location is labelled O. 
		 * Hence, vector CO is the distance from the centre of 'cell', and the centre of 'other'. 
		 * Vector CS is the distance from the centre of 'cell' to its resting place at the end of the move, S.
		 * 
		 * In calculating if there is a collision between 'cell' and 'other', the point along CS closest to O needs to 
		 * be calculated. This point is R. 
		 *  
		 * Vector RO is the distance between the centre of 'other', and where 'cell'  will be closest to O.
		 * Point T lies along CS. It is the nearest point along CR where 'cell' touches 'other'. This is where 'cell'
		 * should stop to avoid a collision. T is only calculated if there will be a collision. 
		 * Vectors ending in 2 indicate that they are the squared distance. This is done to avoid taking square roots, 
		 * which are computationally expensive. 
		 */		
		double bouncex = 0.0;
		double bouncey = 0.0;
		double bouncez = 0.0;
		double CSx = move.x;
		double CSy = move.y;
		double CSz = move.z;
		
		Double3D C = cellField.getObjectLocation(cell);		
		// find cells other cells that the length of 'move' could bring 'cell' to collide with (omnidirectional). 
		Bag potentialColliders = cellField.allObjects;	
		// record the cells with which there was an actual collision.
		ArrayList<Cell> colliders = new ArrayList<Cell>();	
		for (Object o : potentialColliders)
		{
			Cell other = (Cell)o;
			if (!(o == cell))		// cell can't collide with itself. 
			{
				Double3D O = cellField.getObjectLocation(other);
				// dealing with hair follicles. This effectively places a sphere representing the follicle at the exact
				// same z-coordinate as the 'cell'.
				if (other instanceof HairFollicle)
					O = new Double3D(O.x, O.y, C.z);
				/* check if current movement will bring 'cell' within touching range of 'other', ignoring direction. */
				double COx = O.x - C.x;
				double COy = O.y - C.y;
				double COz = O.z - C.z;			
				double touchRadii = cell.getRadius() + other.getRadius();
				double touchRadii2 = touchRadii*touchRadii;
				double CO2 = COx*COx + COy*COy + COz*COz;		// CO squared.  
				double CO = Math.sqrt( COx*COx + COy*COy + COz*COz );
				double CS = Math.sqrt( CSx*CSx + CSy*CSy + CSz*CSz );
				 
				// if true, 'other' is within touching distance of 'cell'. This is simply whether they are within range, 
				// not accounting for directon. 				 
				if(CS > (CO - touchRadii))
				{					
					/* check if the movement vector is in the direction of the 'other' cell. Ignore if it is not. (it 
					 * might be moving away from 'other', rather than towards it). */					
					double dotP = COx*CSx + COy*CSy + COz*CSz;	// dot product.
					if (dotP > 0.0)		// if true, 'cell' is moving towards 'other'.
					{	
						/* check whether the CS vector will actually bring 'cell' within touching distance of 'other'. 
						 * Is it here that point R must be calculated. */ 					
						double CSunitx = CSx / CS;
						double CSunity = CSy / CS;
						double CSunitz = CSz / CS;
						// The geometry here is a right angle triangle, between C, O and R. The rightangle is CRO. 
						// we have three equations - note that dp means dot product:
						// 1. cos(a) = adjacent / hypotenuse. Angle a is RCO.
						// 2. dp(v,w) = |v|*|w|*cos(a). 
						// 3. dp(v,w) = vx*wx + vy*wy + vz*wz
						//
						// combining 1 and 2 gives:
						// 4. dp(v,w) = |v|*|w|* (|adj| / |hyp|)
						//
						// plug some variables into 4. Construct a right angle triangle. Hyp = CO, Adj = CR (what we are 
						// trying to find). Opposite = RO, though we don't use it in this calculation. 
						// dp(CS,CO) = |CS| * |CO| * |CR| / |CO|      the COs cancel each other out
						// dp(CS,CO) = |CS| * |CR|					  
						// 
						// We can use the unit vector of CS, which has the same direction as CS, but length 1. Hence, 
						// dp(CSunit,CO) = |CR|
						//
						// Hence, dot product of CS unit and CO gives the distance along 'CS' closest to O (i.e., CR).
						double CR = COx*CSunitx + COy*CSunity + COz*CSunitz; // this is the dot product, gives opposite.
						double CR2 = CR*CR;									 // gives opposite squared.  
						double RO2 = CO2 - CR2;
						// if true, then cells get within contact range of one another.
						if (RO2 <= touchRadii2) // square minSeparation to avoid square roots. 
						{
							/* The cells will colide, here we find point T, and vector CT. */
							colliders.add(other);
							// This is also done using a right angle triangle, between O, R and T. Right angle is ORT.
							// hyp = TO. The other two sides are TR and OR. We wish to find TR.  
							double TO2 = touchRadii2;
							double TR2 = TO2 - RO2;
							double TR = Math.sqrt(TR2);
							double CT = CR - TR;
							double shrinkFactor = CT / CS;
							double CTx = CSx * shrinkFactor;
							double CTy = CSy * shrinkFactor;
							double CTz = CSz * shrinkFactor;
							// set point S to point T, ready for consideration of other potentially colliding cells.
							CSx = CTx; 	CSy = CTy;  CSz = CTz;						
							// calculate vector OT, since this is the normal to the contact between 'cell' and 'other'. 
							// This can be used to create a 'bounce' vector, which can be used to have cells slide over
							// one another. 
							double Tx = C.x+CTx;	// these are coordinates, not magnitudes. 
							double Ty = C.y+CTy;
							double Tz = C.z+CTz;
							// these are directional vector components. They constitute the normal of the contact between
							// 'cell' and 'other'. Unit vectors so that mutliple bounces count equally. 
							double bx = Tx-O.x;
							double by = Ty-O.y;
							double bz = Tz-O.z;
							double blen = Math.sqrt(bx*bx + by*by + bz*bz);
							bouncex += bx / blen;		
							bouncey += by / blen;
							bouncez += bz / blen;
						}
					}
				}
			}
		}
		Double3D newLoc = new Double3D(C.x + CSx, C.y + CSy, C.z + CSz);
		cellField.setObjectLocation(cell, newLoc);
		
		Double3D bounce = new Double3D(bouncex,bouncey,bouncez);
		if (bounce.lengthSq() > 0.0)
			bounce = Utils.unitVector(bounce);
		return new MoveResults(newLoc, bounce, colliders);		// return information.
	}	
	
	/** Used solely for grouping together information passed back to cell following an attempted move in space */
	public static class MoveResults
	{
		public Double3D newLocation;
		public Double3D bounce;
		public ArrayList<Cell> colliders;	
		
		public MoveResults(Double3D newLoc, Double3D bounce, ArrayList<Cell> colliders)
		{
			this.newLocation = newLoc;
			this.bounce = bounce;
			this.colliders = colliders;
		}
	}
	
	/** 
	 * Concrete classes queried on whether the sphere placed at location with given radius breaches any other objects.
	 * Overridden by subclasses. 
	 */
	protected boolean restrictedSpace(Double3D location, double radius)
	{ return false; }
	
	/**
	 * Returns true if the specified location (in continuous space) can be occupied be supplied cell. 
	 */
	public boolean isOccupiableSpace(Double3D location, Cell cell)
	{
		boolean collision = cellularCollisions(location, cell);
		boolean restricted = restrictedSpace(location, cell.getRadius());	// subclasses indicate restricted space. 	
		boolean outsideEpidermis = outsideEpidermis(location, cell);
		// location cannot be occupied if it is restricted, or if it will result in a collision.
		return ! (restricted || collision || outsideEpidermis);
	}
	
	/**
	 * Method places hair follicles in the environment. 
	 */
	private void createHairFollicles()
	{
		double totalArea = Simulation.tissueWidth * Simulation.tissueHeight;	// how much skin area is being represented?
		double requiredHairCoveredArea = totalArea * SimulationNeutrophil.follicleRatio;	// how much area of hair follicle should there be?
		
		while(requiredHairCoveredArea > 0.0)		
		{			
			HairFollicle h = new HairFollicle();
			Double3D loc;								// the proposed location of the new follicle. 
			do{				
				loc = new Double3D(
						Math.round(Simulation.tissueWidth * Simulation.rng.nextDouble()),
						Math.round(Simulation.tissueHeight * Simulation.rng.nextDouble()),
						restrictedField.getLength()
						);
			} while(! sufficientlySeparatedFollicle(h, loc));
			h.setLocation(loc);
			cellField.setObjectLocation(h, loc);
			// set value of restrictedField locations comprising the hair follicle to 1. 
			// this is done by finding the circle within follicle radius at each z-layer in the tissue in turn. 
			IntBag xPos = new IntBag();					// coordinates of locations placed in these two. 
			IntBag yPos = new IntBag();			
			radial2DLocations((int)Math.round(loc.x), (int)Math.round(loc.y),	 // the center of the hair follicle. 
						restrictedField.getWidth(), restrictedField.getHeight(), // size of the grid.
						(h.getDiameter()/2.0), 										 // the radius of the hair follicle.
						xPos, yPos);									// coordinates within radius placed in here.
			// set the locations' values to 1. 
			for(int z = 0; z < Simulation.tissueDepth; z++)
				for (int i = 0; i < xPos.numObjs; i++)								
					restrictedField.set(xPos.get(i), yPos.get(i), z, 1);				
			
			// area of circle is pi r^2. Implicit conversion from diameter to radius. 
			double hArea = Math.PI * ((0.5 * h.getDiameter()) * (0.5 * h.getDiameter()));  
			requiredHairCoveredArea -= hArea;
			
			follicles.add(h);							// store follicle for use later.
		}		
	}
	
	/**
	 * Returns true if the supplied sphere, consisting of the supplied radius and location, resides within a hair 
	 * follicle. By setting the radius to zero, this method can indicate if a particular point in space resides within
	 * a follicle.  
	 */
	public boolean insideFollicle(Double3D location, double radius)
	{
		// scan through every follicle checking if the location lies within its boundary.
		for (HairFollicle hf : follicles)
		{
			Double3D hfLoc = hf.getCentreLocation();
			double dx = location.x - hfLoc.x;	// differences in x and y coordinates. 
			double dy = location.y - hfLoc.y;	// note no need to consider z, since follicles are cylinders along z. 
			double dist2 = dx*dx + dy*dy;
			double minDist2 = (hf.getRadius() + radius) * (hf.getRadius() + radius);
			if (dist2 < minDist2)				// comparing squares more efficient than taking square roots. 
				return true;				
		}
		return false;
	}
	
	/** Check that the proposed hair follicle can reside at the proposed location. This entails checking that the area 
	 *  it will cover does not infringe on the area of any other existing follicle. 
	 * 
	 * @param proposedFollicle The new follicle that we are attempting to place
	 * @param loc The proposed location of the new follicle.  
	 */
	private boolean sufficientlySeparatedFollicle(HairFollicle proposedFollicle, Double3D loc)
	{
		// check for sufficient distance between each follicle, and the proposed location of a new one, `loc`.
		for(HairFollicle h : follicles)
		{			
			// minimum allowable separation is the sum of both hairs' radius, and 10% extra.  
			double minSep = 1.1* (h.getRadius() + proposedFollicle.getRadius());
			double minSep2 = minSep * minSep;
			Double3D hLoc = cellField.getObjectLocation(h);
			double actualSeparation2 = ((loc.x - hLoc.x) * (loc.x - hLoc.x)) + ((loc.y - hLoc.y) * (loc.y - hLoc.y));
			if(actualSeparation2 < minSep2)
				return false;
		}		
		return true;
	}
	
	/**
	 * Will return a collection of all the hair follicles which the supplied cell will collide with
	 * were it to be placed at the specified location. 
	 */
	private Collection<HairFollicle> collidingFollicles(Double3D cellLoc, Cell cell)
	{
		Vector<HairFollicle> colliders = new Vector<HairFollicle>();
		for (HairFollicle hf : follicles)
		{
			Double3D hfLoc = cellField.getObjectLocation(hf);
			// collision if the actual distance between follicle and cell is less than this. 
			double minDistance = hf.getRadius() + cell.getRadius();
			double minDistance2 = minDistance*minDistance;
			double xDiff = cellLoc.x - hfLoc.x;
			double yDiff = cellLoc.y - hfLoc.y;
			double distance2 = xDiff*xDiff + yDiff*yDiff;
			if (distance2 < minDistance2)	// comparing distances squared is more efficient than taking sqrt. 
				colliders.add(hf);
		}		
		return colliders;
	}	
	
	/**
	 * Returns true if the supplied location resides within a cell.
	 */
	public boolean insideCell(Double3D location)
	{
		for (Object obj : cellField.getAllObjects())
		{
			Cell c = (Cell)obj;
			Double3D nLoc = c.getCurrentLocation();
			if (Utils.displacement(nLoc, location) < c.getRadius()) 
				return true;
		}
		return false;
	}
	
	/** Returns true if the proposed location of the supplied cell lies outside of the epidermal layer. 
	 * 
	 * @param location - proposed location of cell
	 * @param cell - the cell. 
	 */
	private boolean outsideEpidermis(Double3D location, Cell cell)
	{
		double radius = cell.getRadius();
		if(location.z - radius < 0.0)		// the epidermis sits at z location 0. 
			return true;
		
		return false;
	}

	/**
	 * Will return all the locations within a 2D discrete grid that lie within `distance` of the coordinate (originX, originY). 
	 * The grid has dimensions (0,0) to (fieldWidth, fieldHeight). 
	 * A location is considered within the circle if its center is within distance of the specified point. 
	 * `xPos` and `yPos` must be supplied, and the locations are returned in these positions.  
	 * The origin is always included. 
	 * 
	 * This method was necessary because the MASON methods in 3D don't work properly. The MASON code for these
	 * methods looks pretty hacked, so I have created my own. 
	 */
	public static void radial2DLocations(int originX, int originY, int fieldWidth, int fieldHeight, double distance, IntBag xPos, IntBag yPos)
	{
		if(xPos == null)	{ xPos = new IntBag();	}
		if(yPos == null)	{ yPos = new IntBag();	}
		xPos.clear();
		yPos.clear();
		
		// all the locations to be returned must lie within a square, centered on (originX, originY).
		// This defines the boundaries of that square.
		int squareWMin = (int) Math.round(originX - distance);
		int squareWMax = (int) Math.round(originX + distance);
		int squareHMin = (int) Math.round(originY - distance);
		int squareHMax = (int) Math.round(originY + distance);
		// ensure the boundaries do not lie outside of the grid. 
		if (squareWMin < 0) 			{ squareWMin = 0; }
		if (squareWMax >= fieldWidth) 	{ squareWMax = fieldWidth - 1;  }
		if (squareHMin < 0) 			{ squareHMin = 0; }
		if (squareHMax >= fieldHeight) 	{ squareHMax = fieldHeight - 1; }
		
		// go through each location in the grid, calculate its distance from the specified origin, 
		// and stores those within range. 
		for (int x = squareWMin; x <= squareWMax; x++)		
			for (int y = squareHMin; y <= squareHMax; y++)
			{
				double hyp = Math.sqrt( ((x - originX) * (x - originX)) 
									  + ((y - originY) * (y - originY))); 
				if(hyp <= distance)
				{
					xPos.add(x);
					yPos.add(y);
				}
			}
	}
	
	public void moveCell(Cell cell, Double3D newLocation)
	{	cellField.setObjectLocation(cell, newLocation);	}
	
	public Double3D getCellLocation(Cell cell)
	{	return cellField.getObjectLocation(cell);	}
	
	public boolean insideImagingVolume(Object o)
	{
		Double3D loc = cellField.getObjectLocation(o);
		if (loc.x < 0)							return false;
		if (loc.x > Simulation.tissueWidth)		return false;
		if (loc.y < 0)							return false;
		if (loc.y > Simulation.tissueHeight) 	return false;
		if (loc.z < 0) 							return false;
		if (loc.z > Simulation.tissueDepth) 	return false;
		
		return true;
	}
	
	public boolean insideImagingVolume(double x, double y, double z)
	{
		if (x < 0)							return false;
		if (x > Simulation.tissueWidth)		return false;
		if (y < 0)							return false;
		if (y > Simulation.tissueHeight) 	return false;
		if (z < 0) 							return false;
		if (z > Simulation.tissueDepth) 	return false;
		
		return true;
	}
	public boolean insideImagingVolume(Double3D location)
	{
		return insideImagingVolume(location.x, location.y, location.z);
	}
	
	/** Returns a Bag of those cells that lie within a radius of the specified cell. The specified cell is not included
	 *  in the Bag. 
	 */
	public Bag cellsInLocale(Cell cell, double radius)
	{
		Double3D loc = cellField.getObjectLocation(cell);
		Bag neighbours = cellField.getNeighborsExactlyWithinDistance(loc, radius);
		neighbours.remove(cell);		
		return neighbours;
	}
}
