# Supplementary material for: Leukocyte Motility Models Assessed through Simulation and Multi-objective Optimization-Based Model Selection
Source: PLoS Comput Biol. 2016 Sep 2;12(9):e1005082. doi: 10.1371/journal.pcbi.1005082 (PMC5010290; doi:10.1371/journal.pcbi.1005082)
Supplement: S1 Software — (ZIP) [file pcbi.1005082.s038.zip › simulation/src/core/SimulationTCell.java]

package core;

import java.util.ArrayList;

import javax.xml.xpath.XPath;
import javax.xml.xpath.XPathConstants;
import javax.xml.xpath.XPathExpressionException;
import javax.xml.xpath.XPathFactory;

import loggers.CellLogger;
import loggers.TimeLogger;

import org.w3c.dom.Document;
import org.w3c.dom.Node;

/**
 * This program is free software: you can redistribute it and/or modify
    it under the terms of the GNU General Public License as published by
    the Free Software Foundation, either version 3 of the License, or
    (at your option) any later version.

    This program is distributed in the hope that it will be useful,
    but WITHOUT ANY WARRANTY; without even the implied warranty of
    MERCHANTABILITY or FITNESS FOR A PARTICULAR PURPOSE.  See the
    GNU General Public License for more details.

    You should have received a copy of the GNU General Public License
    along with this program.  If not, see <http://www.gnu.org/licenses/>.
 * 
 * @author Mark N. Read
 *
 */
public class SimulationTCell extends Simulation
{
	public static String defaultParametersPath = "parameters-tcell.xml";
	
	public static ArrayList<TCell> tcells = new ArrayList<TCell>();	

	public static CellLogger cellLogger = null;
	
	public static int numTCells = 50;		// number of cells in the imaging volume.
	public static int totalTCells; 			// calculated at launch. Includes cells in the buffer.
	
	public SimulationTCell()
	{	
		super();		
		try{
			SimulationTCell.loadParameters(parameters);			
		}
		catch(XPathExpressionException e) { 
			System.out.println("ERROR reading in parameters: " + e.toString());
		}
	}
	
	public String getDefaulParametersPath()
	{	return defaultParametersPath;		}
	
	/**
	 * Populate the simulation's spatial environment with T cells.
	 */
	public void populateCells()
	{		
		if (trackCells)
			cellLogger = new CellLogger();
		
		totalTCells = (int) Math.round(volumeSimulated/volumeImaged * numTCells);
		System.out.println("total number of T cells = " + totalTCells );
		
		for(int n = 0; n < totalTCells; n++)
		{
			TCell tcell = new TCell(Simulation.instance.schedule);
			Simulation.space.placeCellRandomly(tcell);
			tcells.add(tcell);
		}
		// record neutrophil initial positions; logging only happens after neutrophils have been stepped.
		for (TCell c : tcells)
			c.getLogger().step(this);		
	}
	
	/** Tears down the simulation, can be used for writing IO. */ 
	public void finish()
	{
		super.finish();
		if (trackCells)
		{
			System.out.println("Writing simulation output data to filesystem: " + outputPath);
			cellLogger.writeTrackData(outputPath);			
			TimeLogger.writeTimeData(outputPath);
		}
		System.out.println("Simulation completed, you may close any open windows now.");
	}

	
	public static void loadParameters(Document params) throws XPathExpressionException
	{
		XPath xPath =  XPathFactory.newInstance().newXPath(); 
		Node n;
		n = (Node) xPath.compile("/params/Simulation/TCells/numTCells")
				.evaluate(params, XPathConstants.NODE);
		numTCells = Integer.parseInt(n.getTextContent());
	}
	
	
	public static void main(String[] args)
	{
		readArgs(args);
		Simulation state = new SimulationNeutrophil();
		execute(state);
	}
}
