# Supplementary material for: Leukocyte Motility Models Assessed through Simulation and Multi-objective Optimization-Based Model Selection
Source: PLoS Comput Biol. 2016 Sep 2;12(9):e1005082. doi: 10.1371/journal.pcbi.1005082 (PMC5010290; doi:10.1371/journal.pcbi.1005082)
Supplement: S1 Software — (ZIP) [file pcbi.1005082.s038.zip › simulation/src/portrayal/GUI_Neutrophil.java]

package portrayal;

import java.awt.Color;

import loggers.Snapper;
import sim.display.Console;
import sim.engine.Schedule;
import sim.portrayal3d.continuous.ContinuousPortrayal3D;
import sim.portrayal3d.grid.ValueGridPortrayal3D;
import sim.portrayal3d.simple.CylinderPortrayal3D;
import sim.portrayal3d.simple.TransformedPortrayal3D;
import core.Compartment3D;
import core.HairFollicle;
import core.Neutrophil;
import core.Simulation;
import core.SimulationNeutrophil;

/**
 * This program is free software: you can redistribute it and/or modify
    it under the terms of the GNU General Public License as published by
    the Free Software Foundation, either version 3 of the License, or
    (at your option) any later version.

    This program is distributed in the hope that it will be useful,
    but WITHOUT ANY WARRANTY; without even the implied warranty of
    MERCHANTABILITY or FITNESS FOR A PARTICULAR PURPOSE.  See the
    GNU General Public License for more details.

    You should have received a copy of the GNU General Public License
    along with this program.  If not, see <http://www.gnu.org/licenses/>.
    
 * @author Mark N. Read
 *
 */
public class GUI_Neutrophil extends SimulationGUI
{
	public static Color hairFollicleColor = new Color(0.2f, 0.2f, 0.2f, 0.5f);
	
	public ContinuousPortrayal3D samplePortrayal;
	// These are inefficient cube-based portrayals that can be turned off. 
	public ValueGridPortrayal3D restrictedPortrayal;
	
	
	public GUI_Neutrophil()
	{
		super(new SimulationNeutrophil());		
	}
	
	public static String getString() {	return "NeutroSwarm";	}
	

	public void start()
	{
		System.out.println("NeutroSwarm3D - starting");
		super.start();
	}
	

	public void setupPortrayals()
	{
		Simulation simulation = (Simulation) state;
		Compartment3D compartment = (Compartment3D)simulation.space;
		
		cellPortrayal.setField(simulation.space.cellField);
		cellPortrayal.setPortrayalForClass(Neutrophil.class, new NeutrophilPortrayal() );		
					
		
		// follicles are drawn as cylinders.
		// create a custom portrayal for each hair follicle. 
		for(HairFollicle h : compartment.follicles)
		{
			// need to perform transformations on the resultant cylinder to make it the right size. 
			TransformedPortrayal3D trans = new TransformedPortrayal3D(new CylinderPortrayal3D(hairFollicleColor));
			// turn the cylinder upright
			trans.rotateX(90.0);		
			// set its diameter, and have it extend the length of the tissue volume
			trans.scale(h.getDiameter(), h.getDiameter(), Simulation.tissueDepth);
			// move it so that it sits within the tissue volume. Because the follicle is set at depth 0, it needs to 
			// be translated after scaling. 
			trans.translate(0.0, 0.0, -Simulation.tissueDepth / 2.0);
			cellPortrayal.setPortrayalForObject(h, trans);
		}
				
		// redraw the scene. 
		display.setBackdrop(Color.BLACK);		
		display.createSceneGraph();
		display.reset();
		if (imageVolume)
		{
			Snapper snapper = new Snapper(display);
			simulation.schedule.scheduleRepeating(Schedule.EPOCH, 100, snapper, Simulation.timeSlice);
		}		
	}
		
	public static void main(String[] args)
	{
        SimulationGUI sim = new GUI_Neutrophil();
        Console c = new Console(sim);
        c.setVisible(true);	
	}

	@Override
	protected void specificInit() 
	{}
}
